# Supplementary material for: Heterologous VvDREB2c Expression Improves Heat Tolerance in Arabidopsis by Inducing Photoprotective Responses
Source: Int J Mol Sci. 2023 Mar 22;24(6):5989. doi: 10.3390/ijms24065989 (PMC10053783; doi:10.3390/ijms24065989)
Supplement: Supplementary file 1 [file ijms-24-05989-s001.zip]

Archive with 13 entries (13 files):
- Figure S1.tif
- Figure S2.tif
- Figure S3.tif
- Figure S4.tif
- Supplementary File S1.pdf
- Table S1.pdf
- Table S2.pdf
- Table S3.pdf
- Table S4.xlsx
- Table S5.xlsx
- Table S6.pdf
- Table S7.txt
- Table S8.xlsx
