# Supplementary material for: Heterologous VvDREB2c Expression Improves Heat Tolerance in Arabidopsis by Inducing Photoprotective Responses
Source: Int J Mol Sci. 2023 Mar 22;24(6):5989. doi: 10.3390/ijms24065989 (PMC10053783; doi:10.3390/ijms24065989)
Supplement: Supplementary file 1 [file ijms-24-05989-s001.zip › Table S4.xlsx]

## Sheet: set A
Gene ID	Gene_symbol	Description	Product
AT1G01130	F6F3.33		CBL-interacting Serine/Threonine-kinase
AT1G01480	ACS2	a member of the 1-aminocyclopropane-1-carboxylate (ACC) synthase (S-adenosyl-L-methionine methylthioadenosine-lyase, EC 4.4.1.14) gene family, isolated from a flower-specific cDNA library.	1-amino-cyclopropane-1-carboxylate synthase 2
AT1G01560	MPK11	member of MAP Kinase	MAP kinase 11
AT1G01720	ATAF1	Belongs to a large family of putative transcriptional activators with NAC domain. Transcript level increases in response to wounding and abscisic acid. ATAF1 attentuates ABA signaling and sythesis. Mutants are hyposensitive to ABA.	NAC (No Apical Meristem) domain transcriptional regulator superfamily protein
AT1G01810	T1N6.23		hypothetical protein
AT1G01840	T1N6.26		AP2-like ethylene-responsive transcription factor SNZ
AT1G02180	T6A9.14		ferredoxin-like protein
AT1G02335	GL22	Encodes a plasodesmata-located protein involved in regulating primary root growth by controlling phloem-mediated allocation of resources between the primary and lateral root meristems.	germin-like protein subfamily 2 member 2 precursor
AT1G02390	GPAT2	putative sn-glycerol-3-phosphate 2-O-acyltransferase	glycerol-3-phosphate acyltransferase 2
AT1G02420	T6A9.11		Pentatricopeptide repeat (PPR) superfamily protein
AT1G02520	ABCB11	Encodes an ATP-binding cassette (ABC) transporter. Expressed in the vascular tissue of primary stem.	P-glycoprotein 11
AT1G02800	CEL2	Encodes a protein with similarity to endo-1,4-b-glucanases and is a member of Glycoside Hydrolase Family 9. CEL2 is induced by nemotodes and is expressed in syncitia induced by Heterodera schachtii.May be involved in the development and function of syncitia.	cellulase 2
AT1G02810	F22D16.20		Plant invertase/pectin methylesterase inhibitor superfamily
AT1G02920	GSTF7	Encodes glutathione transferase belonging to the phi class of GSTs. Naming convention according to Wagner et al. (2002).	glutathione S-transferase 7
AT1G02930	GSTF6	Encodes glutathione transferase belonging to the phi class of GSTs. Naming convention according to Wagner et al. (2002).	glutathione S-transferase 6
AT1G02950	GSTF4	Encodes glutathione transferase belonging to the phi class of GSTs. Naming convention according to Wagner et al. (2002).	glutathione S-transferase F4
AT1G03020	F10O3.16		Thioredoxin superfamily protein
AT1G03070	AtLFG4		Bax inhibitor-1 family protein
AT1G03300	ATDUF1	Member of the plant-specific DUF724 protein family. Arabidopsis has 10 DUF724 proteins. Loss of function mutant has a WT phenotype	agenet domain protein (DOMAIN OF UNKNOWN FUNCTION 724 1)
AT1G03440	F21B7.6		Leucine-rich repeat (LRR) family protein
AT1G03560	F21B7.18		Pentatricopeptide repeat (PPR-like) superfamily protein
AT1G04000	F21M11.6		hypothetical protein
AT1G04360	ARABIDOPSIS TOXICOS EN LEVADURA 1		RING/U-box superfamily protein
AT1G04570	T1G11.18		Major facilitator superfamily protein
AT1G05010	EFE	Encodes 1-aminocyclopropane-1-carboxylate oxidase	ethylene-forming enzyme
AT1G05065	CLE20	Member of a large family of putative ligands homologous to the Clavata3 gene. Consists of a single exon.	CLAVATA3/ESR-RELATED 20
AT1G05400	T25N20.5		hypothetical protein
AT1G05440	T25N20.9		C-8 sterol isomerase
AT1G05470	CVP2	Encodes an inositol polyphosphate 5' phosphatase (5PTase) that is required for the proper recruitment of cells into developing vascular tissue in leaves and cotyledons. It is most similar to Type I 5PTases that are known to cleave a phosphate from IP3 or IP4. cvp2 mutants have elevated levels of IP3 and are hypersensitive to ABA in seed germination assays.	DNAse I-like superfamily protein
AT1G05640	F3F20.9		Ankyrin repeat family protein
AT1G05670	F3F20.12		Pentatricopeptide repeat (PPR-like) superfamily protein
AT1G05760	RTM1	Specifically restrict the long-distance movement of tobacco etch potyvirus (TEV) without involving either hypersensitive cell death or systemic acquired resistance	Mannose-binding lectin superfamily protein
AT1G05770	T20M3.3		Mannose-binding lectin superfamily protein
AT1G05835	AT1G05835		PHD finger protein
AT1G05880	ARI12	Encodes ARI12 (ARIADNE 12). ARI12 belongs to a family of #AeoRING between RING fingers' (RBR) domain proteins with E3 ligase activity. Expression of ARI12 is induced by UV-B exposure.	RING/U-box superfamily protein
AT1G06100	T21E18.15		Fatty acid desaturase family protein
AT1G06150	EMB1444		basic helix loop helix (bHLH) DNA-binding superfamily protein
AT1G06180	MYB13	member of MYB3R- and R2R3- type MYB- encoding genes	myb domain protein 13
AT1G06580	F12K11.8		Pentatricopeptide repeat (PPR) superfamily protein
AT1G07150	MAPKKK13	member of MEKK subfamily	mitogen-activated protein kinase kinase kinase 13
AT1G07220	F10K1.7		O-glucosyltransferase rumi-like protein (DUF821)
AT1G07330	F22G5.33		dentin sialophosphoprotein
AT1G07350	SR45a	Encodes a serine/arginine rich-like protein, SR45a. Involved in the regulation of stress-responsive alternative splicing.	RNA-binding (RRM/RBD/RNP motifs) family protein
AT1G07400	F22G5.25		HSP20-like chaperones superfamily protein
AT1G07410	RABA2b		RAB GTPase homolog A2B
AT1G07500	F22G5.11		hypothetical protein
AT1G07790	HTB1	Encodes a histone 2B (H2B) protein.	Histone superfamily protein
AT1G08160	AT1G08160		Late embryogenesis abundant (LEA) hydroxyproline-rich glycoprotein family
AT1G08170	T6D22.26		Histone superfamily protein
AT1G08280	GALT29A	Encodes a glycosyltransferase (GT) GALT29A, which belongs to the Carbohydrate Active Enzyme family GT29. GALT29A co-expresses with other arabinogalactan GTs, GALT31A and GLCAT14A. The recombinant GALT29A expressed in Nicotiana benthamiana demonstrated a galactosyltransferase activity, transferring galactose from UDP-galactose to a mixture of various oligosaccharides derived from arabinogalactan p…	Glycosyltransferase family 29 (sialyltransferase) family protein
AT1G08610	F22O13.9		Pentatricopeptide repeat (PPR) superfamily protein
AT1G08645	AT1G08645		hypothetical protein
AT1G08650	PPCK1	Encodes a phosphoenolpyruvate carboxylase kinase that is expressed at highest levels in leaves. Expression is induced by light.	phosphoenolpyruvate carboxylase kinase 1
AT1G09157	AT1G09157		transmembrane protein, putative (DUF679)
AT1G09460	F14J9.12		Carbohydrate-binding X8 domain superfamily protein
AT1G09812	AT1G09812		multidrug resistance protein
AT1G09890	F21M12.28		Rhamnogalacturonate lyase family protein
AT1G10330	F14N23.21		Tetratricopeptide repeat (TPR)-like superfamily protein
AT1G10470	ARR4	Encodes a two-component response regulator. Acts redundantly with ARR3 in the control of circadian period in a cytokinin-independent manner.	response regulator 4
AT1G10560	PUB18	Encodes a protein containing a UND, a U-box, and an ARM domain. This protein has E3 ubiquitin ligase activity based on in vitro assays.	plant U-box 18
AT1G10640	F20B24.8		Pectin lyase-like superfamily protein
AT1G10657	AT1G10657		transmembrane protein
AT1G10850	AT1G10850		Leucine-rich repeat protein kinase family protein
AT1G10920	LOV1	Encodes LOV1, a disease susceptibility gene that, paradoxically, is a member of the NBS-LRR resistance gene family. Conditions susceptibility to the fungus Cochliobolus victoriae and victorin-dependent induction of defense-associated proteins. Saturation mutagenesis identified 59 lov mutations that all display reduced susceptibility to vitorin. Mutations in known defense response pathways do not …	NB-ARC domain-containing disease resistance protein
AT1G10960	FD1		ferredoxin 1
AT1G11190	BFN1	Encodes a bifunctional nuclease that acts on both RNA and DNA involved in nucleic acid degradation to facilitate nucleotide and phosphate recovery during senescence. It has mismatch-specific endonuclease activity with wide recognition of single base mismatches as well as the ability to cleave indel types of mismatches (heteroduplexes with loops).	bifunctional nuclease i
AT1G11340	T28P6.1		G-type lectin S-receptor-like Serine/Threonine-kinase
AT1G11670	F25C20.18		MATE efflux family protein
AT1G11710	F25C20.14		Pentatricopeptide repeat (PPR) superfamily protein
AT1G12010	F12F1.12	Encodes a protein that appears to have 1-amino-cyclopropane-1-carboxylic acid oxidase activity based on mutant analyses.	2-oxoglutarate (2OG) and Fe(II)-dependent oxygenase superfamily protein
AT1G12060	BAG5	A member of Arabidopsis BAG (Bcl-2-associated athanogene) proteins, plant homologs of mammalian regulators of apoptosis. Plant BAG proteins are multi-functional and remarkably similar to their animal counterparts, as they regulate apoptotic-like processes ranging from pathogen attack, to abiotic stress, to plant development.	BCL-2-associated athanogene 5
AT1G12100	F12F1.2		Bifunctional inhibitor/lipid-transfer protein/seed storage 2S albumin superfamily protein
AT1G12200	FMO	Putative flavin monooxygenase.	Flavin-binding monooxygenase family protein
AT1G12300	F5O11.4		Tetratricopeptide repeat (TPR)-like superfamily protein
AT1G12380	F5O11.10		hypothetical protein
AT1G12480	OZS1	Encodes a membrane protein with 10 predicted transmembrane helices. SLAC1 is a multispanning membrane protein expressed predominantly in guard cells that plays a role in regulating cellular ion homeostasis and S-type anion currents. SLAC1 is important for normal stomatal closure in response to a variety of signals including elevated CO2, ozone, ABA, darkness, and humidity. SLAC1:GFP localizes to …	C4-dicarboxylate transporter/malic acid transport protein
AT1G12500	F5O11.25		Nucleotide-sugar transporter family protein
AT1G12620	T12C24.15		Pentatricopeptide repeat (PPR) superfamily protein
AT1G12700	RPF1	Encodes RNA PROCESSING FACTOR 1 (RPF1), a pentatricopeptide repeat (PPR) protein of the P-class containing canonical PPR-repeats. RPF1 is required for the 5#Aeo-end processing of the nad4 mRNA in mitochondria. Ler and other accessions impaired in processing of the nad4 mRNA 5'-end, contain a single nucleotide polymorphism (SNP) 807 nucleotides downstream of the predicted translation start codon (…	RNA processing FACTOR
AT1G12775	AT1G12775		Pentatricopeptide repeat (PPR) superfamily protein
AT1G12940	NRT2.5	member of High affinity nitrate transporter family	nitrate transporter2.5
AT1G13080	CYP71B2	cytochrome P450 monooxygenase	cytochrome P450, family 71, subfamily B, polypeptide 2
AT1G13360	AT1G13360		hypothetical protein
AT1G13410	T6J4.15		Tetratricopeptide repeat (TPR)-like superfamily protein
AT1G13480	T6J4.21		hypothetical protein (DUF1262)
AT1G13520	F13B4.3		hypothetical protein (DUF1262)
AT1G13600	bZIP58		basic leucine-zipper 58
AT1G13630	F21F23.6		Tetratricopeptide repeat (TPR)-like superfamily protein
AT1G13710	CYP78A5	Encodes the cytochrome P450 CYP78A5 monooxygenase. Contributes to the generation of a growth-stimulating signal distinct from the classical phytohormones that prevents proliferation arrest, promoting organ growth.	cytochrome P450, family 78, subfamily A, polypeptide 5
AT1G13740	AFP2	Encodes a member of a small plant-specific gene family whose members interact with ABI5 and appear to be involved in mediating stress responses. AFP2 mutants affect a number of ABA mediated processes such as germination and response to osmotic and sugar stress. AFP2 nuclear localization is stress dependent.	ABI five binding protein 2
AT1G13800	FAC19	Encodes a PPR (pentatricopeptide repeat motif) protein that is essential for the initiation of zygotic embryogenesis.	Tetratricopeptide repeat (TPR)-like superfamily protein
AT1G14200	F7A19.29		RING/U-box superfamily protein
AT1G14205	AT1G14205		Ribosomal L18p/L5e family protein
AT1G14430	F14L17.20		glyoxal oxidase-related protein
AT1G14560	CoA Carrier 1	Encodes a mitochondrial CoA transporter.	Mitochondrial substrate carrier family protein
AT1G15080	LPP2	Encodes phosphatidic acid phosphatase. Involved in ABA signaling. Functions as a negative regulator upstream of ABI4. Expressed during germination and seed development. Expressed overall in young seedlings, in roots, hypocotyls, and vascular cells of cotyledons and leaves of 10 day-old seedlings, in flower filaments and stem elongation zones. Not expressed in anthers, pollen nor petals.	lipid phosphate phosphatase 2
AT1G15520	ABCG40	ABC transporter family involved in ABA transport and resistance to lead. Localizes to plasma membrane. Upregulated by lead. Expressed in leaves, flowers, stomata and roots.	pleiotropic drug resistance 12
AT1G15550	GA3OX1	Involved in later steps of the gibberellic acid biosynthetic pathway. Activated by AGAMOUS in a cal-1, ap1-1 background. Deletion of 208 bp from -1016 to -809 (Delta-808) resulted in loss of GA-negative feedback (this sequence, which contains a 43-bp sequence GNFEI, was shown to be sufficient for GA-negative feedback).	gibberellin 3-oxidase 1
AT1G16022	AT1G16022		transmembrane protein
AT1G16030	Hsp70b		heat shock protein 70B
AT1G16090	WAKL7	WAK-like kinase	wall associated kinase-like 7
AT1G16630	F19K19.8		transmembrane protein
AT1G16830	F17F16.24		Pentatricopeptide repeat (PPR) superfamily protein
AT1G16960	F17F16.18		Ubiquitin domain-containing protein
AT1G17590	NF-YA8		nuclear factor Y, subunit A8
AT1G17870	EGY3	S2P-like putative metalloprotease, also contain transmembrane helices near their C-termini and many of them, five of seven, contain a conserved zinc-binding motif HEXXH. Homolog of EGY1. Each of the EGY1 and EGY-like proteins share two additional highly conserved motifs, the previously reported NPDG motif (aa 442#Aei454 in EGY1, Rudner et al., 1999) and a newly defined GNLR motif (aa 171#Aei179 i…	ethylene-dependent gravitropism-deficient and yellow-green-like 3
AT1G18197	AT1G18197		GCK domain protein
AT1G18250	ATLP-1	encodes a thaumatin-like protein	Pathogenesis-related thaumatin superfamily protein
AT1G18300	NUDT4		nudix hydrolase homolog 4
AT1G18320	F15H18.28		Mitochondrial import inner membrane translocase subunit Tim17/Tim22/Tim23 family protein
AT1G18330	EPR1		Homeodomain-like superfamily protein
AT1G18740	F6A14.15		ROH1, putative (DUF793)
AT1G18830	F6A14.8		Transducin/WD40 repeat-like superfamily protein
AT1G18970	GLP4	Encodes a germin-like protein with possible oxalate oxidase activity (based on GenBank record).	germin-like protein 4
AT1G19050	ARR7	Encodes a member of the Arabidopsis response regulator (ARR) family, most closely related to ARR15. A two-component response regulator protein containing a phosphate accepting domain in the receiver domain but lacking a DNA binding domain in the output domain. Involved in response to cytokinin and meristem stem cell maintenance. Arr7 protein is stabilized by cytokinin.	response regulator 7
AT1G19380	F18O14.10		sugar, putative (DUF1195)
AT1G19610	PDF1.4	Predicted to encode a PR (pathogenesis-related) protein. Belongs to the plant defensin (PDF) family with the following members: At1g75830/PDF1.1, At5g44420/PDF1.2a, At2g26020/PDF1.2b, At5g44430/PDF1.2c, At2g26010/PDF1.3, At1g19610/PDF1.4, At1g55010/PDF1.5, At2g02120/PDF2.1, At2g02100/PDF2.2, At2g02130/PDF2.3, At1g61070/PDF2.4, At5g63660/PDF2.5, At2g02140/PDF2.6, At5g38330/PDF3.1 and At4g30070/PDF…	defensin-like protein
AT1G19710	F14P1.19		UDP-Glycosyltransferase superfamily protein
AT1G19790	SRS7	A member of SHI gene family. Arabidopsis thaliana has ten members that encode proteins with a RING finger-like zinc finger motif. Despite being highly divergent in sequence, many of the SHI-related genes are partially redundant in function and synergistically promote gynoecium, stamen and leaf development in Arabidopsis.	SHI-related sequence 7
AT1G20070	T20H2.15		hypothetical protein
AT1G20110	FYVE-domain protein 1		RING/FYVE/PHD zinc finger superfamily protein
AT1G20440	COR47	Belongs to the dehydrin protein family, which contains highly conserved stretches of 7-17 residues that are repetitively scattered in their sequences, the K-, S-, Y- and lysine rich segments. Cold regulated gene, amino acid sequence homology with Group II LEA (late embryogenesis abundant) proteins. Also responds to osmotic stress, ABA, dehydration and inhibits e.coli growth while overexpressed. C…	cold-regulated 47
AT1G20450	ERD10	Encodes a gene induced by low temperature and dehydration. Inhibits e.coli growth while overexpressed. Belongs to the dehydrin protein family, which contains highly conserved stretches of 7-17 residues that are repetitively scattered in their sequences, the K-, S-, Y- and lysine rich segments. LTI29 and LTI30 double overexpressors confer cold tolerance. Localized to membranes and cytoplasm.	Dehydrin family protein
AT1G20530	F5M15.15		girdin (DUF630 and DUF632)
AT1G20640	F5M15.4		Plant regulator RWP-RK family protein
AT1G20850	XCP2		xylem cysteine peptidase 2
AT1G21090	T22I11.8		Cupredoxin superfamily protein
AT1G21250	WAK1	cell wall-associated kinase, may function as a signaling receptor of extracellular matrix component such as oligogalacturonides.	cell wall-associated kinase
AT1G21550	F24J8.15		Calcium-binding EF-hand family protein
AT1G21740	F8K7.18		DUF630 family protein, putative (DUF630 and DUF632)
AT1G22110	F2E2.18		structural constituent of ribosome
AT1G22190	F16L1.8	The gene encodes a putative transcription factor belongings to the abiotic stress-associated DREB A-6 clade.	Integrase-type DNA-binding superfamily protein
AT1G22830	AT1G22830		Tetratricopeptide repeat (TPR)-like superfamily protein
AT1G22885	AT1G22885		transmembrane protein
AT1G23180	T26J12.19		ARM repeat superfamily protein
AT1G23205	F26F24.4		Plant invertase/pectin methylesterase inhibitor superfamily protein
AT1G23340	F26F24.22		carboxyl-terminal proteinase, putative (DUF239)
AT1G23410	F26F24.28		Ribosomal protein S27a / Ubiquitin family protein
AT1G23800	ALDH2B7	Encodes a mitochondrial aldehyde dehydrogenase; nuclear gene for mitochondrial product.	aldehyde dehydrogenase 2B7
AT1G24030	T23E23.18		Protein kinase superfamily protein
AT1G24090	T23E23.25		RNase H family protein
AT1G24147	AT1G24147		transmembrane protein
AT1G24420	F21J9.8		HXXXD-type acyl-transferase family protein
AT1G24577	AT1G24577		hypothetical protein
AT1G24580	AT1G24580		RING/U-box superfamily protein
AT1G25400	F2J7.13		transmembrane protein
AT1G25450	KCS5	Encodes KCS5, a member of the 3-ketoacyl-CoA synthase family involved in the biosynthesis of VLCFA (very long chain fatty acids).	3-ketoacyl-CoA synthase 5
AT1G26240	F28B23.10		Proline-rich extensin-like family protein
AT1G26380	T1K7.24		FAD-binding Berberine family protein
AT1G26390	T1K7.23		FAD-binding Berberine family protein
AT1G26450	T1K7.18		Carbohydrate-binding X8 domain superfamily protein
AT1G26500	T1K7.14		Pentatricopeptide repeat (PPR) superfamily protein
AT1G26600	CLE9	Member of a large family of putative ligands homologous to the Clavata3 gene. Consists of a single exon. Can partially replace CLV3 function in vivo.	CLAVATA3/ESR-RELATED 9
AT1G26680	T24P13.6		transcriptional factor B3 family protein
AT1G26770	EXPA10	Encodes an expansin. Naming convention from the Expansin Working Group (Kende et al, Plant Mol Bio). Involved in the formation of nematode-induced syncytia in roots of Arabidopsis thaliana.	expansin A10
AT1G26790	T24P13.17		Dof-type zinc finger DNA-binding family protein
AT1G26800	T24P13.19		RING/U-box superfamily protein
AT1G26820	RNS3	Encodes ribonuclease RNS3.	ribonuclease 3
AT1G27360	SPL11	In conjunction with SPL10 and SPL2, SPL11 redundantly controls proper development of lateral organs in association with shoot maturation in the reproductive phase.	squamosa promoter-like 11
AT1G27370	SPL10	In conjunction with SPL11 and SPL2, SPL10 redundantly controls proper development of lateral organs in association with shoot maturation in the reproductive phase. SPL10 also controls lamina shape during vegetative development.	squamosa promoter binding protein-like 10
AT1G28010	ABCB14	Encodes an ATP-binding cassette (ABC) transporter. Expressed in the vascular tissue of primary stem.	P-glycoprotein 14
AT1G28360	ERF12	encodes a member of the ERF (ethylene response factor) subfamily B-1 of ERF/AP2 transcription factor family (ERF12). The protein contains one AP2 domain. There are 15 members in this subfamily including ATERF-3, ATERF-4, ATERF-7, and leafy petiole.	ERF domain protein 12
AT1G28400	F3M18.16		GATA zinc finger protein
AT1G29150	ATS9	specifically interacts with FUS6/COP11 via the C-terminal domain of FUS6/COP11 and associates with an ATPase subunit of the 19S proteasome regulatory complex, AtS6A.	non-ATPase subunit 9
AT1G29710	T3M22.4		Tetratricopeptide repeat (TPR)-like superfamily protein
AT1G29950	T1P2.2		basic helix-loop-helix (bHLH) DNA-binding superfamily protein
AT1G29980	T1P2.9		choice-of-anchor C domain protein, putative (Protein of unknown function, DUF642)
AT1G30070	T1P2.12		SGS domain-containing protein
AT1G30080	T1P2.13		Glycosyl hydrolase superfamily protein
AT1G30220	INT2	Inositol transporter presenting conserved extracellular loop domains homologs of plexins/semaphorin/integrin (PSI) domains from animal type I receptors.	inositol transporter 2
AT1G30330	ARF6	Encodes a member of the auxin response factor family. Mediates auxin response via expression of auxin regulated genes. Acts redundantly with ARF8 to control stamen elongation and flower maturation. Expression of ARF6 is controlled by miR167.	auxin response factor 6
AT1G30370	DLAH	Encodes a mitochondria-localized class III phospholipase A1 that plays a role in seed viability.	alpha/beta-Hydrolases superfamily protein
AT1G30455	AT1G30455		cyclin/Brf1-like TBP-binding domain-containing protein
AT1G30600	T5I8.5		Subtilase family protein
AT1G30700	T5I8.15		FAD-binding Berberine family protein
AT1G30720	T5I8.17		FAD-binding Berberine family protein
AT1G30850	RSH4		root hair specific 4
AT1G31175	AT1G31175		cytochrome C oxidase biogenesis Cmc1-like protein
AT1G31290	AGO3		ARGONAUTE 3
AT1G31814	FRL2	family member of FRI-related genes that is required for the winter-annual habit. Genbank accession BK004885	FRIGIDA like 2
AT1G32100	PRR1	Encodes a pinoresinol reductase involved in lignan biosynthesis. Expressed strongly in roots and less strongly in stems. Shows specificity for pinoresinol and not lariciresinol.	pinoresinol reductase 1
AT1G32350	AOX1D		alternative oxidase 1D
AT1G32610	F6N18.2		hydroxyproline-rich glycoprotein family protein
AT1G32690	F6N18.23		DUF740 family protein
AT1G32860	F9L11.6		Glycosyl hydrolase superfamily protein
AT1G32928	AT1G32928		Avr9/Cf-9 rapidly elicited protein
AT1G33055	AT1G33055		hypothetical protein
AT1G33350	F10C21.4		Pentatricopeptide repeat (PPR) superfamily protein
AT1G33610	T1E4.10		Leucine-rich repeat (LRR) family protein
AT1G35140	PHI-1	EXL1 is involved in the C-starvation response. Phenotypic changes of an exl1 loss of function mutant became evident only under corresponding experimental conditions. For example, the mutant showed diminished biomass production in a short-day/low light growth regime, impaired survival during extended night, and impaired survival of anoxia stress.	Phosphate-responsive 1 family protein
AT1G35720	ANNAT1	Encodes a member of the annexin gene family, a diverse, multigene family of calcium-dependent, membrane-binding proteins. The protein was determined to have peroxidase activity. This activity is thought to be dependent on the presence of post-translational modifications (most likely phosphorylation). The protein was shown to be present as a mixture of monomer and homodimer. The homodimerization s…	annexin 1
AT1G36060	F5J5.5	encodes a member of the DREB subfamily A-6 of ERF/AP2 transcription factor family. The protein contains one AP2 domain. There are 8 members in this subfamily including RAP2.4.	Integrase-type DNA-binding superfamily protein
AT1G43140	F1I21.19		Cullin family protein
AT1G43790	TED6		tracheary element differentiation-related 6
AT1G43980	F9C16.15		Tetratricopeptide repeat (TPR)-like superfamily protein
AT1G44130	T7O23.17		Eukaryotic aspartyl protease family protein
AT1G44414	T18F15.8		zinc-ribbon domain protein
AT1G44740	T12C22.1		hypothetical protein
AT1G45145	TRX5	encodes a cytosolic thioredoxin that reduces disulfide bridges of target proteins by the reversible formation of a disulfide bridge between two neighboring Cys residues present in the active site. Thioredoxins have been found to regulate a variety of biological reactions in prokaryotic and eukaryotic cells.	thioredoxin H-type 5
AT1G47271	AT1G47271		Cystathionine beta-synthase (CBS) family protein
AT1G47395	AT1G47395		hypothetical protein
AT1G47400	T3F24.21		hypothetical protein
AT1G47600	BGLU34	Encodes a myrosinase. Over-expression led to a glucosinolate profile change.	beta glucosidase 34
AT1G48020	PMEI1	Pectin methylesterase inhibitor AtPMEI1. Inactivates AtPPME1 in vitro. Localized to pollen tube cell tip.	pectin methylesterase inhibitor 1
AT1G48100	F21D18.18		Pectin lyase-like superfamily protein
AT1G49205	AT1G49205		hypothetical protein
AT1G49230	Arabidopsis T##xicos en Levadura 78		RING/U-box superfamily protein
AT1G49740	F14J22.5		PLC-like phosphodiesterases superfamily protein
AT1G49860	GSTF14	Encodes glutathione transferase belonging to the phi class of GSTs. Naming convention according to Wagner et al. (2002).	glutathione S-transferase (class phi) 14
AT1G50280	F14I3.11		Phototropic-responsive NPH3 family protein
AT1G51965	ABO5	Encodes ABA Overly-Sensitive5 (ABO5), a pentatricopeptide repeat protein required for cis-splicing of mitochondrial nad2 intron 3. Involved in response to abscisic acid.	ABA Overly-Sensitive 5
AT1G52030	MBP2	Similar to myrosinase binding proteins which may be involved in metabolizing glucosinolates and forming defense compounds to protect against herbivory. Also similar to lectins and other agglutinating factors. Expressed only in flowers.	myrosinase-binding protein 2
AT1G52040	MBP1	Encodes myrosinase-binding protein expressed in flowers.	myrosinase-binding protein 1
AT1G52050	F5F19.11		Mannose-binding lectin superfamily protein
AT1G52060	F5F19.12		Mannose-binding lectin superfamily protein
AT1G52450	F6D8.33		Ubiquitin carboxyl-terminal hydrolase-related protein
AT1G52560	F6D8.22		HSP20-like chaperones superfamily protein
AT1G52770	F14G24.4		Phototropic-responsive NPH3 family protein
AT1G52800	F14G24.7		2-oxoglutarate (2OG) and Fe(II)-dependent oxygenase superfamily protein
AT1G52870	F14G24.14		Peroxisomal membrane 22 kDa (Mpv17/PMP22) family protein
AT1G53070	F8L10.7		Legume lectin family protein
AT1G53160	SPL4	Encodes a member of the SPL (squamosa-promoter binding protein-like)gene family, a novel gene family encoding DNA binding proteins and putative transcription factors. Contains the SBP-box, which encodes the SBP-domain, required and sufficient for interaction with DNA. It is involved in regulation of flowering and vegetative phase change. Its temporal expression is regulated by the microRNA miR156…	squamosa promoter binding protein-like 4
AT1G53230	TCP3	Encodes a member of a recently identified plant transcription factor family that includes Teosinte branched 1, Cycloidea 1, and proliferating cell nuclear antigen (PCNA) factors, PCF1 and 2. Regulated by miR319. Involved in heterochronic regulation of leaf differentiation.	TEOSINTE BRANCHED 1, cycloidea and PCF transcription factor 3
AT1G53310	PPC1	Encodes one of four Arabidopsis phosphoenolpyruvate carboxylase proteins.	phosphoenolpyruvate carboxylase 1
AT1G53480	MRD1	Encodes MRD1 (mto 1 responding down). Down-regulated in mto1-1 mutant that over-accumulates soluble methionine.	mto 1 responding down 1
AT1G53540	F22G10.20		HSP20-like chaperones superfamily protein
AT1G53542	AT1G53542		hypothetical protein
AT1G53620	F22G10.5		transmembrane protein
AT1G53625	AT1G53625		hypothetical protein
AT1G53635	AT1G53635		hypothetical protein
AT1G53970	T18A20.21		GDSL esterase/lipase-like protein
AT1G54000	GLL22		GDSL-like Lipase/Acylhydrolase superfamily protein
AT1G54050	F15I1.13		HSP20-like chaperones superfamily protein
AT1G54100	ALDH7B4	Aldehyde dehydrogenase	aldehyde dehydrogenase 7B4
AT1G54260	F20D21.8		winged-helix DNA-binding transcription factor family protein
AT1G54540	F20D21.35		Late embryogenesis abundant (LEA) hydroxyproline-rich glycoprotein family
AT1G54790	T22H22.20		GDSL-like Lipase/Acylhydrolase superfamily protein
AT1G54890	F14C21.44		Late embryogenesis abundant (LEA) protein-like protein
AT1G55180	PLDEPSILON	member of C2-PLD. subfamily Represents a phospholipase D (PLD) gene with four exons, hence it is a member of the alpha class. Its amino acid sequence is quite different from other PLDs, therefore it might possess unique structural and/or catalytic properties.	phospholipase D alpha 4
AT1G55290	F6'H2	encodes a protein whose sequence is similar to oxidoreductase, 2OG-Fe(II) oxygenase	2-oxoglutarate (2OG) and Fe(II)-dependent oxygenase superfamily protein
AT1G55300	TAF7		TBP-associated factor 7
AT1G55530	T5A14.7		RING/U-box superfamily protein
AT1G55580	LAS	Encodes a member of the GRAS family of putative transcriptional regulators. It is involved in the initiation of axillary meristems during both the vegetative and reproductive growth phases and functions upstream of REV and AXR1 in the regulation of shoot branching.	GRAS family transcription factor
AT1G55630	F20N2.6		Pentatricopeptide repeat (PPR) superfamily protein
AT1G56020	F14J16.33		serine/arginine repetitive matrix-like protein
AT1G56170	NF-YC2	Encodes a protein with similarity to a subunit of the CCAAT promoter motif binding complex of yeast.One of two members of this class (HAP5B) and expressed in vegetative and reproductive tissues	nuclear factor Y, subunit C2
AT1G56240	PP2-B13		phloem protein 2-B13
AT1G56300	F14G9.9		Chaperone DnaJ-domain superfamily protein
AT1G56340	CRT1a	Encodes one of three Arabidopsis calreticulins. In CRT-deficient mouse fibroblasts, this protein restores ER Ca2+ levels.	calreticulin 1a
AT1G56440	TPR5	Encodes one of the 36 carboxylate clamp (CC)-tetratricopeptide repeat (TPR) proteins (Prasad 2010, Pubmed ID: 20856808) with potential to interact with Hsp90/Hsp70 as co-chaperones.	Tetratricopeptide repeat (TPR)-like superfamily protein
AT1G56600	GolS2	GolS2 is a galactinol synthase that catalyzes the formation of galactinol from UDP-galactose and myo-inositol. GolS2 transcript levels rise in response to methyl viologen, an oxidative damage-inducing agent. Plants over-expressing GolS2 have increased tolerance to salt, chilling, and high-light stress.	galactinol synthase 2
AT1G56710	F25P12.85		Pectin lyase-like superfamily protein
AT1G57610	T8L23.8		calcium uniporter (DUF607)
AT1G57630	T8L23.10		Toll-Interleukin-Resistance (TIR) domain family protein
AT1G58070	T15M6.8		WEB family protein
AT1G58170	T15M6.17		Disease resistance-responsive (dirigent-like protein) family protein
AT1G58320	F19C14.14		PLAC8 family protein
AT1G58360	AAP1	Encodes AAP1 (amino acid permease 1), a neutral amino acid transporter expressed in seeds. Functions in amino acid uptake into embryos. The transporter also functions in acquisition of glutamate and neutral amino acids by the root.	amino acid permease 1
AT1G58370	RXF12	Encodes a protein with xylanase activity.	glycosyl hydrolase family 10 protein / carbohydrate-binding domain-containing protein
AT1G59510	CF9	Encodes CF9.	Carbohydrate-binding protein
AT1G59850	F23H11.17		ARM repeat superfamily protein
AT1G59860	F23H11.18		HSP20-like chaperones superfamily protein
AT1G59970	F23H11.28		Matrixin family protein
AT1G60190	PUB19	Encodes PUB19, a plant U-box armadillo repeat protein. Involved in salt inhibition of germination together with PUB18.	ARM repeat superfamily protein
AT1G60360	T13D8.23		RING/U-box superfamily protein
AT1G60390	PG1		polygalacturonase 1
AT1G60420	AtNRX1	Reduce transmission through pollen.	DC1 domain-containing protein
AT1G60590	F8A5.12		Pectin lyase-like superfamily protein
AT1G61080	T7P1.21		Hydroxyproline-rich glycoprotein family protein
AT1G61340	FBS1	Encodes a F-box protein induced by various biotic or abiotic stress.	F-box family protein
AT1G61390	T1F9.12		S-locus lectin protein kinase family protein
AT1G61410	T1F9.10		DNA double-strand break repair and VJ recombination XRCC4
AT1G61470	T1F9.4		Polynucleotidyl transferase, ribonuclease H-like superfamily protein
AT1G61760	T13M11.12		Late embryogenesis abundant (LEA) hydroxyproline-rich glycoprotein family
AT1G62000	F8K4.19		transmembrane protein
AT1G62110	F19K23.28		Mitochondrial transcription termination factor family protein
AT1G62120	F19K23.6		Mitochondrial transcription termination factor family protein
AT1G62280	SLAH1	Encodes a protein with ten predicted transmembrane helices. The SLAH1 protein has similarity to the SLAC1 protein involved in ion homeostasis in guard cells. Although it is not expressed in guard cells, it can complement a slac1-2 mutant suggesting that it performs a similar function. SLAH1:GFP localizes to the plasma membrane.	SLAC1 homologue 1
AT1G62400	HT1		Protein kinase superfamily protein
AT1G62500	T3P18.6		Bifunctional inhibitor/lipid-transfer protein/seed storage 2S albumin superfamily protein
AT1G62570	FMO GS-OX4	belongs to the flavin-monooxygenase (FMO) family, encodes a glucosinolate S-oxygenase that catalyzes the conversion of methylthioalkyl glucosinolates to methylsulfinylalkyl glucosinolates	flavin-monooxygenase glucosinolate S-oxygenase 4
AT1G62590	AtPPR-AC	Encodes a functional adenylate cyclase.	pentatricopeptide (PPR) repeat-containing protein
AT1G62620	T3P18.18		Flavin-binding monooxygenase family protein
AT1G62670	RPF2	Encodes a pentatricopeptide repeat protein required for 5' end processing of nad9 and cox3 mRNAs in mitochondria.	rna processing factor 2
AT1G62680	F23N19.22		Pentatricopeptide repeat (PPR) superfamily protein
AT1G62720	NG1	Encodes a PPR protein gene that localizes to the mitochondrion and is required for seed germination.	Pentatricopeptide repeat (PPR-like) superfamily protein
AT1G62740	Hop2	Encodes one of the 36 carboxylate clamp (CC)-tetratricopeptide repeat (TPR) proteins (Prasad 2010, Pubmed ID: 20856808) with potential to interact with Hsp90/Hsp70 as co-chaperones.	stress-inducible protein
AT1G62790	F23N19.16		Bifunctional inhibitor/lipid-transfer protein/seed storage 2S albumin superfamily protein
AT1G62910	F16P17.6		Pentatricopeptide repeat (PPR) superfamily protein
AT1G62914	AT1G62914		pentatricopeptide (PPR) repeat-containing protein
AT1G62930	RPF3	RPF3 encodes a pentatricopeptide repeat (PPR) protein involved in 5' processing of different mitochondrial mRNAs.	Tetratricopeptide repeat (TPR)-like superfamily protein
AT1G63080	F16M19.17	Transacting siRNA generating locus. Is targeted by TAS2-derived ta-siR2140 for cleavage.	Pentatricopeptide repeat (PPR) superfamily protein
AT1G63130	F16M19.5	Transacting siRNA generating locus. Its derived siR9as targets AT1G62930 for cleavage. Itself is targeted by TAS2-derived ta-siR2140 for cleavage.	Tetratricopeptide repeat (TPR)-like superfamily protein
AT1G63150	F16M19.13	Transacting siRNA generating locus.	Tetratricopeptide repeat (TPR)-like superfamily protein
AT1G63230	F9N12.15		Tetratricopeptide repeat (TPR)-like superfamily protein
AT1G63295	AT1G63295		Remorin family protein
AT1G63400	F2K11.22		Pentatricopeptide repeat (PPR) superfamily protein
AT1G63630	F2K11.2		Tetratricopeptide repeat (TPR)-like superfamily protein
AT1G64080	MAKR2	Encodes a member of the MAKR (MEMBRANE-ASSOCIATED KINASE REGULATOR) gene family. MAKRs have putative kinase interacting motifs and membrane localization signals. Known members include: AT5G26230 (MAKR1), AT1G64080 (MAKR2), AT2G37380 (MAKR3), AT2G39370 (MAKR4), AT5G52870 (MAKR5) and AT5G52900 (MAKR6).	membrane-associated kinase regulator
AT1G64200	VHA-E3		vacuolar H+-ATPase subunit E isoform 3
AT1G64450	F15H21.17		Glycine-rich protein family
AT1G64460	F1N19.4		phosphatidylinositol 4-kinase gamma-like protein
AT1G64583	AT1G64583		Tetratricopeptide repeat (TPR)-like superfamily protein
AT1G64590	F1N19.16		NAD(P)-binding Rossmann-fold superfamily protein
AT1G65310	XTH17	Encodes a xyloglucan endotransglucosylase/hydrolase with only only the endotransglucosylase (XET; EC 2.4.1.207) activity towards xyloglucan and non-detectable endohydrolytic (XEH; EC 3.2.1.151) activity. Expressed in the mature or basal regions of both the main and lateral roots, but not in the tip of these roots where cell division occurs.	xyloglucan endotransglucosylase/hydrolase 17
AT1G65481	AT1G65481		transmembrane protein
AT1G65500	F5I14.4		transmembrane protein
AT1G65860	FMO GS-OX1	belongs to the flavin-monooxygenase (FMO) family, encodes a glucosinolate S-oxygenase that catalyzes the conversion of methylthioalkyl glucosinolates to methylsulfinylalkyl glucosinolates	flavin-monooxygenase glucosinolate S-oxygenase 1
AT1G65900	F12P19.7		plant/protein
AT1G65980	TPX1	thioredoxin-dependent peroxidase	thioredoxin-dependent peroxidase 1
AT1G66080	F15E12.12		hikeshi-like protein
AT1G66090	F15E12.17		Disease resistance protein (TIR-NBS class)
AT1G66140	ZFP4	Encodes a zinc finger protein containing only a single zinc finger.	zinc finger protein 4
AT1G66270	BGLU21	BGLU21 encodes a beta-glucosidase that has a high level of activity against the naturally occuring secondary metabolite scopolin. Recombinant BGLU21 produced in insect cells shows lower levels of activity using the structurally similar substrates esculin (33%25) and 4-MU-glucoside (9%25). BGLU21 is glycosylated in planta and has a C-terminal ER retention signal. Transcript analysis as well as pro…	Glycosyl hydrolase superfamily protein
AT1G66280	BGLU22		Glycosyl hydrolase superfamily protein
AT1G66690	F4N21.17		S-adenosyl-L-methionine-dependent methyltransferases superfamily protein
AT1G66840	PMI2	Encodes a coiled-coil protein WEB2 (weak chloroplast movement under blue light 2, also named PMI2/plastid movement impaired 2). Involved in chloroplast avoidance movement under intermediate and high light intensities. WEB2, together with another coiled-coil protein WEB1 (AT2G26570), maintains the chloroplast photorelocation movement velocity.	PLASTID MOVEMENT IMPAIRED protein (DUF827)
AT1G67040	TRM22		DnaA initiator-associating protein
AT1G67265	RTFL21		ROTUNDIFOLIA like 21
AT1G67270	F1N21.9		Zinc-finger domain of monoamine-oxidase A repressor R1 protein
AT1G67360	F1N21.18		Rubber elongation factor protein (REF)
AT1G67460	T1F15.7		Minichromosome maintenance (MCM2/3/5) family protein
AT1G67470	T1F15.6		Protein kinase superfamily protein
AT1G67560	LOX6		PLAT/LH2 domain-containing lipoxygenase family protein
AT1G67570	F12B7.12		zinc finger CONSTANS-like protein (DUF3537)
AT1G67623	F12A21.25		F-box family protein
AT1G67830	FXG1	Encodes a protein with alpha-fucosidase activity. The activity was assessed on 2'-fucosyl-lactitol. AtFXG1 was able to remove the t-fucosyl residues of XXFG xyloglucan oligosaccharides.	alpha-fucosidase 1
AT1G67980	CCOAMT	Encodes S-adenosyl-L-methionine: transcaffeoyl Coenzyme A 3-O-methyltransferase.	caffeoyl-CoA 3-O-methyltransferase
AT1G68230	T22E19.14		Reticulon family protein
AT1G68360	T22E19.1		C2H2 and C2HC zinc fingers superfamily protein
AT1G68480	JAG	Encodes a putative zinc finger transcription factor that is necessary for proper lateral organ shape and is sufficient to induce the proliferation of lateral organ tissue. Together with NUB, it is involved in stamen and carpel development.	C2H2 and C2HC zinc fingers superfamily protein
AT1G69170	AtSPL6	Encodes SPL6. Required for the resistance mediated by the TIR-NB-LRR RPS4 against Pseudomonas syringae carrying the avrRps4 effector. Transcriptome analysis indicates that SPL6 positively regulates a subset of defense genes.	Squamosa promoter-binding protein-like (SBP domain) transcription factor family protein
AT1G69325	AT1G69325		Remorin family protein
AT1G69490	NAP	Encodes a member of the NAC transcription factor gene family. It is expressed in floral primordia and upregulated by AP3 and PI. Its expression is associated with leaf senescence.	NAC-like, activated by AP3/PI
AT1G69530	EXPA1	Member of Alpha-Expansin Gene Family. Naming convention from the Expansin Working Group (Kende et al, Plant Mol Bio). Involved in the formation of nematode-induced syncytia in roots of Arabidopsis thaliana.	expansin A1
AT1G69760	T6C23.4		suppressor SRP40-like protein
AT1G69790	T6C23.1		Protein kinase superfamily protein
AT1G70020	F20P5.24		transmembrane protein, putative (DUF1163)
AT1G70270	F17O7.20		transcription factor
AT1G70500	F24J13.7		Pectin lyase-like superfamily protein
AT1G70550	F24J13.12		NEP-interacting protein, putative (DUF239)
AT1G70830	MLP28		MLP-like protein 28
AT1G71000	F15H11.19		Chaperone DnaJ-domain superfamily protein
AT1G71420	F3I17.26		Tetratricopeptide repeat (TPR)-like superfamily protein
AT1G71490	F26A9.13		Tetratricopeptide repeat (TPR)-like superfamily protein
AT1G71850	F14O23.23		Ubiquitin carboxyl-terminal hydrolase family protein
AT1G71866	AT1G71866		EPIDERMAL PATTERNING FACTOR-like protein
AT1G72050	TFIIIA	Encodes a transcriptional factor TFIIIA required for transcription of 5S rRNA gene. 5S rRNA is the smallest constituent of the ribosome. Work on one of the gene models AT1G72050.2 showed that it encodes a protein with nine Cys(2)-His(2)-type zinc fingers, a characteristic feature of TFIIIA proteins. AT1G72050.2 also contains a 23 amino acid spacer between fingers 1 and 2, a 66 amino acid spacer b…	transcription factor IIIA
AT1G72230	T9N14.17		Cupredoxin superfamily protein
AT1G72416	AT1G72416		Chaperone DnaJ-domain superfamily protein
AT1G72510	T10D10.2		DUF1677 family protein (DUF1677)
AT1G72600	F28P22.21		hydroxyproline-rich glycoprotein family protein
AT1G72660	F28P22.15		P-loop containing nucleoside triphosphate hydrolases superfamily protein
AT1G72830	NF-YA3	Encodes a subunit of CCAAT-binding complex, binds to CCAAT box motif present in some plant promoter sequences. One of three members of this class (HAP2A, HAP2B, HAP2C), it is expressed in vegetative and reproductive tissues. Expression is upregulated in the shoot of cax1/cax3 mutant.	nuclear factor Y, subunit A3
AT1G72860	F3N23.6		Disease resistance protein (TIR-NBS-LRR class) family
AT1G73000	PYL3	Encodes a member of the PYR (pyrabactin resistance)/PYL(PYR1-like)/RCAR (regulatory components of ABA receptor) family proteins with 14 members. PYR/PYL/RCAR family proteins function as abscisic acid sensors. Mediate ABA-dependent regulation of protein phosphatase 2Cs ABI1 and ABI2.	PYR1-like 3
AT1G73010	PS2	Encodes PPsPase1, a pyrophosphate-specific phosphatase catalyzing the specific cleavage of pyrophosphate (Km 38.8 uM) with an alkaline catalytic pH optimum. Expression is upregulated in the shoot of cax1/cax3 mutant.	inorganic pyrophosphatase 1
AT1G73066	AT1G73066		Leucine-rich repeat family protein
AT1G73370	SUS6	Encodes a protein with sucrose synthase activity (SUS6).	sucrose synthase 6
AT1G73480	T9L24.33		alpha/beta-Hydrolases superfamily protein
AT1G73550	T9L24.29	Encodes a Protease inhibitor/seed storage/LTP family protein	Bifunctional inhibitor/lipid-transfer protein/seed storage 2S albumin superfamily protein
AT1G73620	F25P22.3		Pathogenesis-related thaumatin superfamily protein
AT1G73965	CLE13	Member of a large family of putative ligands homologous to the Clavata3 gene. Consists of a single exon. Can partially replace CLV3 function in vivo.	CLAVATA3/ESR-RELATED 13
AT1G74000	SS3	encodes a protein similar to strictosidine synthase, which is involved in the production of monoterpene indole alkaloids. This gene belongs to a family of 13 members in Arabidopsis.	strictosidine synthase 3
AT1G74055	AT1G74055		transmembrane protein
AT1G74290	F1O17.4		alpha/beta-Hydrolases superfamily protein
AT1G74310	HSP101	Encodes ClpB1, which belongs to the Casein lytic proteinase/heat shock protein 100 (Clp/Hsp100) family. Involved in refolding of proteins which form aggregates under heat stress. Also known as AtHsp101. AtHsp101 is a cytosolic heat shock protein required for acclimation to high temperature.	heat shock protein 101
AT1G74320	F1O17.1	encodes a choline kinase, whose expression is induced by high salt and mannitol.	Protein kinase superfamily protein
AT1G74800	F25A4.23		Galactosyltransferase family protein
AT1G74890	ARR15	Encodes a nuclear response regulator that acts as a negative regulator in cytokinin-mediated signal transduction. Transcript accumulates in leaves and roots in response to cytokinin treatment.	response regulator 15
AT1G75000	F25A4.4		GNS1/SUR4 membrane protein family
AT1G75140	F22H5.14		membrane protein
AT1G75360	F1B16.16		transmembrane protein
AT1G75520	SRS5	A member of SHI gene family. Arabidopsis thaliana has ten members that encode proteins with a RING finger-like zinc finger motif. Despite being highly divergent in sequence, many of the SHI-related genes are partially redundant in function and synergistically promote gynoecium, stamen and leaf development in Arabidopsis.	SHI-related sequence 5
AT1G75580	F10A5.21		SAUR-like auxin-responsive protein family
AT1G75590	F10A5.20		SAUR-like auxin-responsive protein family
AT1G76120	T23E18.5		Pseudouridine synthase family protein
AT1G76220	T23E18.15		hypothetical protein (DUF241)
AT1G76270	F15M4.23		O-fucosyltransferase family protein
AT1G76650	CML38		calmodulin-like 38
AT1G77405	F2P24.16		Pentatricopeptide repeat (PPR) superfamily protein
AT1G77932	AT1G77932		FANTASTIC four protein, putative (DUF3049)
AT1G78080	RAP2.4	Encodes a member of the DREB subfamily A-6 of ERF/AP2 transcription factor family (RAP2.4). The protein contains one AP2 domain. Role in mediating light and ethylene signaling.	related to AP2 4
AT1G78380	GSTU19	Encodes a glutathione transferase that is a member of Tau GST gene family. Expression is induced by drought stress, oxidative stress, and high doses of auxin and cytokinin. naming convention according to Wagner et al. (2002) The expression of this gene is upregulated by herbicide safeners such as benoxacor and fenclorim.	glutathione S-transferase TAU 19
AT1G78520	T30F21.22		Carbohydrate-binding X8 domain superfamily protein
AT1G78530	T30F21.14		Protein kinase superfamily protein
AT1G78990	YUP8H12R.39		HXXXD-type acyl-transferase family protein
AT1G79103	AT1G79103		hypothetical protein
AT1G79110	BRG2	Encodes one of the BRGs (BOI-related gene) involved in resistance to Botrytis cinerea.	zinc ion binding protein
AT1G79120	YUP8H12R.26		Ubiquitin carboxyl-terminal hydrolase family protein
AT1G79320	MC6	Encodes a putative metacaspase. Arabidopsis contains three type I MCP genes (MCP1a-c) and six type II MCP genes (MCP2a#Aeif): AtMCP1a/At5g64240, AtMCP1b/At1g02170, AtMCP1c/At4g25110, AtMCP2a/At1g79310, AtMCP2b/At1g79330, AtMCP2c/At1g79320, AtMCP2d/At1g79340, AtMCP2e/At1g16420, AtMCP2f/At5g04200.	metacaspase 6
AT1G79410	2021-10-05		organic cation/carnitine transporter5
AT1G79540	T8K14.4		Pentatricopeptide repeat (PPR) superfamily protein
AT1G79550	PGK	Encodes cytosolic phosphoglycerate kinase (PGK).	phosphoglycerate kinase
AT1G79770	F20B17.20		CASP-like protein (DUF1677)
AT1G79920	Hsp70-15		Heat shock protein 70 (Hsp 70) family protein
AT1G80080	TMM	Encodes a transmembrane leucine-repeat containing receptor-like protein that is expressed in proliferative postprotodermal cells. Recessive mutation leads to disruption of asymmetric cell division during stomata development. Its transcript levels change after inducing MUTE expression in a mute background.	Leucine-rich repeat (LRR) family protein
AT1G80150	F18B13.23		Tetratricopeptide repeat (TPR)-like superfamily protein
AT1G80160	GLYI7		Lactoylglutathione lyase / glyoxalase I family protein
AT1G80200	F18B13.33		transmembrane protein
AT1G80870	F23A5.23		Protein kinase superfamily protein
AT2G01210	F10A8.9		Leucine-rich repeat protein kinase family protein
AT2G01280	MEE65		Cyclin/Brf1-like TBP-binding protein
AT2G01505	CLE16	Member of a large family of putative ligands homologous to the Clavata3 gene. Consists of a single exon.	CLAVATA3/ESR-RELATED 16
AT2G01950	BRL2	Encodes a leucine rich repeat receptor kinase and associated with provascular/procambial cells. Similar to BRI, brassinosteroid receptor protein.	BRI1-like 2
AT2G02010	GAD4		glutamate decarboxylase 4
AT2G02150	EMB2794		Tetratricopeptide repeat (TPR)-like superfamily protein
AT2G02480	STI	STICHEL mutant shows trichomes with fewer than normal branches.	AAA-type ATPase family protein
AT2G02850	ARPN	Encodes plantacyanin one of blue copper proteins. Involved in anther development and pollination. Expressed in the transmitting tract of the pistil.	plantacyanin
AT2G02930	GSTF3	Encodes glutathione transferase belonging to the phi class of GSTs. Naming convention according to Wagner et al. (2002).	glutathione S-transferase F3
AT2G03010	T17M13.18		hypothetical protein (DUF577)
AT2G03090	EXPA15	member of Alpha-Expansin Gene Family. Naming convention from the Expansin Working Group (Kende et al, 2004. Plant Mol Bio). Involved in the formation of nematode-induced syncytia in roots of Arabidopsis thaliana.	expansin A15
AT2G03110	T18E12.22		putative RNA-binding protein
AT2G03380	T4M8.19		Pentatricopeptide repeat (PPR) superfamily protein
AT2G03590	UPS1	Encodes a member of a class of allantoin transporters.	ureide permease 1
AT2G03880	REME1		Pentatricopeptide repeat (PPR) superfamily protein
AT2G04070	F3L12.10		MATE efflux family protein
AT2G04500	T1O3.9		Cysteine/Histidine-rich C1 domain family protein
AT2G04560	LpxB		transferases, transferring glycosyl groups
AT2G04570	T1O3.2		GDSL-like Lipase/Acylhydrolase superfamily protein
AT2G07671	AT2G07671		ATP synthase subunit C family protein
AT2G07675	T17H1.4		Ribosomal protein S12/S23 family protein
AT2G07689	T18C6.13		NADH-Ubiquinone/plastoquinone (complex I) protein
AT2G07698	T18C6.2		ATPase, F1 complex, alpha subunit protein
AT2G07722	T18C6.30		transmembrane protein
AT2G07751	51141.TRNA-ILE-1		NADH:ubiquinone/plastoquinone oxidoreductase, chain 3 protein
AT2G07774	AT2G07774		hypothetical protein
AT2G10931	AT2G10931		hypothetical protein
AT2G11891	AT2G11891		hypothetical protein
AT2G13570	NF-YB7		nuclear factor Y, subunit B7
AT2G14460	T13P21.16		hypothetical protein
AT2G14560	LURP1	Encodes LURP1, a member of the LURP cluster (late upregulated in response to Hyaloperonospora parasitica) which exhibits a pronounced upregulation after recognition of the pathogenic oomycte H. parasitica. LURP1 is required for full basal defense to H. parasitica and resistance to this pathogen mediated by the R-proteins RPP4 and RPP5.	LURP-one-like protein (DUF567)
AT2G14775	AT2G14775		hypothetical protein
AT2G14800	F26C24.6		hypothetical protein
AT2G15080	RLP19		receptor like protein 19
AT2G15220	F15A23.4		Plant basic secretory protein (BSP) family protein
AT2G15300	F27O10.5		Leucine-rich repeat protein kinase family protein
AT2G15370	FUT5	Predicted fucosyltransferase, based on similarity to FUT1, but not functionally redundant with FUT1.	fucosyltransferase 5
AT2G16500	ADC1	encodes a arginine decarboxylase (ADC), a rate-limiting enzyme that catalyzes the first step of polyamine (PA) biosynthesis via ADC pathway in Arabidopsis thaliana. Arabidopsis genome has two ADC paralogs, ADC1 and ADC2. Double mutant analysis showed that ADC genes are essential for the production of PA, and are required for normal seed development. Promoter region of ADC1 contains 742-bp AT-rich…	arginine decarboxylase 1
AT2G16580	F1P15.4		SAUR-like auxin-responsive protein family
AT2G16720	MYB7	Encodes a member of MYB3R- and R2R3- type MYB- encoding gene family that acts as a repressor of flavonol biosynthesis. AtMYB7 gene expression is induced by salt treatment.	myb domain protein 7
AT2G16850	PIP2;8		plasma membrane intrinsic protein 2;8
AT2G17050	F6P23.20		disease resistance protein (TIR-NBS-LRR class)
AT2G17140	F6P23.26		Pentatricopeptide repeat (PPR) superfamily protein
AT2G17180	DAZ1	Target promoter of the male germline-specific transcription factor DUO1.	C2H2-like zinc finger protein
AT2G17525	AT2G17525		Pentatricopeptide repeat (PPR) superfamily protein
AT2G17740	T17A5.16		Cysteine/Histidine-rich C1 domain family protein
AT2G17840	ERD7	Identified as drought-inducible gene by differential hybridization. Upregulated by high light, drought, cold and salt stress determined by microarray analysis.	Senescence/dehydration-associated protein-like protein
AT2G18010	SAUR10		SAUR-like auxin-responsive protein family
AT2G18120	SRS4	A member of SHI gene family. Arabidopsis thaliana has ten members that encode proteins with a RING finger-like zinc finger motif. Despite being highly divergent in sequence, many of the SHI-related genes are partially redundant in function and synergistically promote gynoecium, stamen and leaf development in Arabidopsis.	SHI-related sequence 4
AT2G18193	AT2G18193		P-loop containing nucleoside triphosphate hydrolases superfamily protein
AT2G18210	F8D23.2		hypothetical protein
AT2G18240	AT2G18240		Rer1 family protein
AT2G18480	F24H14.17		Major facilitator superfamily protein
AT2G19310	F27F23.11		HSP20-like chaperones superfamily protein
AT2G19900	NADP-ME1	The malic enzyme (EC 1.1.1.40) encoded by AtNADP-ME1 is expressed in response to developmental and cell-specific signals. The enzyme is active in vitro and appears to function as a homohexamer or homooctamer. It is believed to be a cytosolic protein.	NADP-malic enzyme 1
AT2G20515	AT2G20515		pollen Ole e I family allergen protein
AT2G20540	MEF21	Encodes a pentatricopeptide repeat protein (PPR) protein involved in mitochondrial mRNA editing.	mitochondrial editing factor 21
AT2G20560	T13C7.15		DNAJ heat shock family protein
AT2G20880	ERF53	Encodes ERF53, a drought-induced transcription factor. Belongs to the AP2/ERF superfamily, and has a highly conserved AP2 domain. Regulates drought-responsive gene expressions by binding to the GCC box and/or dehydration-responsive element (DRE) in the promoter of downstream genes. Overexpression of AtERF53 driven by the CaMV35S promoter resulted in an unstable drought-tolerant phenotype in T2 tr…	Integrase-type DNA-binding superfamily protein
AT2G21080	F26H11.16		Ras guanine nucleotide exchange factor K
AT2G21100	F26H11.14		Disease resistance-responsive (dirigent-like protein) family protein
AT2G21210	F26H11.3	Putative auxin-regulated protein whose expression is downregulated in response to chitin oligomers.	SAUR-like auxin-responsive protein family
AT2G21650	MEE3	RSM1 is a member of a small sub-family of single MYB transcription factors. Analysis of overexpressin lines indicate its involvement during early morphogenesis.	Homeodomain-like superfamily protein
AT2G21820	AT2G21820		seed maturation protein
AT2G22070	T16B14.8		pentatricopeptide (PPR) repeat-containing protein
AT2G22240	MIPS2	** Referred to as MIPS1 in Mitsuhashi et al 2008. Myo-inositol-1-phosphate synthase isoform 2. Expressed in leaf, root and silique. Immunolocalization experiments with an antibody recognizing MIPS1, MIPS2, and MIPS3 showed endosperm localization.	myo-inositol-1-phosphate synthase 2
AT2G22290	RABH1d		RAB GTPase homolog H1D
AT2G22510	F14M13.9		hydroxyproline-rich glycoprotein family protein
AT2G22840	GRF1	Growth regulating factor encoding transcription activator. One of the nine members of a GRF gene family, containing nuclear targeting domain. Mutants result in smaller leaves indicating the role of the gene in leaf development. Expressed in root, shoot and flower	growth-regulating factor 1
AT2G23170	GH3.3	encodes an IAA-amido synthase that conjugates Asp and other amino acids to auxin in vitro.	Auxin-responsive GH3 family protein
AT2G23200	T20D16.17		Protein kinase superfamily protein
AT2G23620	MES1	Encodes a protein shown to have carboxylesterase activity, methyl salicylate esterase activity, methyl jasmonate esterase activity, and methyl IAA esterase activity in vitro. MES1 appears to be involved in MeSA hydrolysis in planta. Expression of MES1 can restore systemic acquired resistance in SAR-deficient tobacco plants. This protein does not act on MeGA4, or MEGA9 in vitro.	methyl esterase 1
AT2G23755	AT2G23755		transmembrane family 220 helix protein
AT2G23830	T29E15.3		PapD-like superfamily protein
AT2G23960	T29E15.16		Class I glutamine amidotransferase-like superfamily protein
AT2G24100	ASG1		ATP-dependent DNA helicase
AT2G24220	PUP5	Member of a family of proteins related to PUP1, a purine transporter. May be involved in the transport of purine and purine derivatives such as cytokinins, across the plasma membrane.	purine permease 5
AT2G24230	F27D4.14		Leucine-rich repeat protein kinase family protein
AT2G24700	F27A10.1		Transcriptional factor B3 family protein
AT2G24762	GDU4	Encodes a member of the GDU (glutamine dumper) family proteins involved in amino acid export: At4g31730 (GDU1), At4g25760 (GDU2), At5g57685 (GDU3), At2g24762 (GDU4), At5g24920 (GDU5), At3g30725 (GDU6) and At5g38770 (GDU7).	glutamine dumper 4
AT2G24980	EXT6		Proline-rich extensin-like family protein
AT2G25090	CIPK16	Encodes a member of the SNF1-related kinase (SnRK) gene family (SnRK3.18), which has also been reported as a member of the CBL-interacting protein kinases (CIPK16) and is involved in salinity tolerance.	CBL-interacting protein kinase 16
AT2G25140	CLPB4	Encodes ClpB4, which belongs to the Casein lytic proteinase/heat shock protein 100 (Clp/Hsp100) family. Targeted to the mitochondrion, also referred to as ClpB-m. Transcripts of ClpB4 accumulate dramatically at high temperatures, suggesting that it may be involved in response to heat stress.	casein lytic proteinase B4
AT2G25240	CCP3		Serine protease inhibitor (SERPIN) family protein
AT2G25250	T22F11.16		serine/arginine repetitive matrix-like protein
AT2G25297	AT2G25297		transmembrane protein
AT2G25460	F13B15.12		EEIG1/EHBP1 protein amino-terminal domain protein
AT2G25470	RLP21		receptor like protein 21
AT2G25780	F17H15.19		hypothetical protein (DUF1677)
AT2G26040	PYL2	Encodes a member of the PYR (pyrabactin resistance)/PYL(PYR1-like)/RCAR (regulatory components of ABA receptor) family proteins with 14 members. PYR/PYL/RCAR family proteins function as abscisic acid sensors. Mediate ABA-dependent regulation of protein phosphatase 2Cs ABI1 and ABI2.	PYR1-like 2
AT2G26140	ftsh4	encodes an FtsH protease that is localized to the mitochondrion	FTSH protease 4
AT2G26150	HSFA2	member of Heat Stress Transcription Factor (Hsf) family. Involved in response to misfolded protein accumulation in the cytosol. Regulated by alternative splicing and non-sense-mediated decay.	heat shock transcription factor A2
AT2G26730	F18A8.10		Leucine-rich repeat protein kinase family protein
AT2G26790	F12C20.17		Pentatricopeptide repeat (PPR) superfamily protein
AT2G26820	PP2-A3		phloem protein 2-A3
AT2G26975	COPT6		Ctr copper transporter family
AT2G27140	T20P8.19		HSP20-like chaperones superfamily protein
AT2G27200	LSG1-1		P-loop containing nucleoside triphosphate hydrolases superfamily protein
AT2G27389	AT2G27389		hypothetical protein
AT2G27420	F10A12.10		Cysteine proteinases superfamily protein
AT2G27580	F10A12.25		A20/AN1-like zinc finger family protein
AT2G27610	F15K20.29		Tetratricopeptide repeat (TPR)-like superfamily protein
AT2G28190	CSD2	Encodes a chloroplastic copper/zinc superoxide dismutase CSD2 that can detoxify superoxide radicals. Its expression is affected by miR398-directed mRNA cleavage. Activation depends totally on CCS. Overexpression of a miR398-resistant form of CSD2 leads to more dramatic improvements in stress (hight light, Cu2+ and methyl viologen) tolerance than overexpression of wild-type CSD2.	copper/zinc superoxide dismutase 2
AT2G28260	CNGC15	member of Cyclic nucleotide gated channel family	cyclic nucleotide-gated channel 15
AT2G28330	T1B3.15		hypothetical protein
AT2G28550	RAP2.7		related to AP2.7
AT2G28760	UXS6		UDP-XYL synthase 6
AT2G28790	F8N16.8		Pathogenesis-related thaumatin superfamily protein
AT2G29090	CYP707A2	Encodes a protein with ABA 8'-hydroxylase activity, involved in ABA catabolism. Member of the CYP707A gene family. This gene predominantly accumulates in dry seeds and is up-regulated immediately following imbibition. CYP707A2 appears to play a major role in the rapid decrease in ABA levels during early seed imbibition.	cytochrome P450, family 707, subfamily A, polypeptide 2
AT2G29220	F16P2.40		Concanavalin A-like lectin protein kinase family protein
AT2G29350	SAG13	senescence-associated gene SAG13 encoding a short-chain alcohol dehydrogenase	senescence-associated gene 13
AT2G29450	GSTU5	Encodes a member of the TAU glutathione S-transferase gene family. Gene expression is induced by exposure to auxin, pathogen and herbicides. Naming convention according to Wagner et al. (2002)	glutathione S-transferase tau 5
AT2G29500	F16P2.12		HSP20-like chaperones superfamily protein
AT2G30000	F23F1.8		PHF5-like protein
AT2G30505	AT2G30505		Late embryogenesis abundant (LEA) hydroxyproline-rich glycoprotein family
AT2G30750	CYP71A12	putative cytochrome P450	cytochrome P450 family 71 polypeptide
AT2G30766	AT2G30766		hypothetical protein
AT2G30890	F7F1.10		Cytochrome b561/ferric reductase transmembrane protein family
AT2G31070	TCP10	TCP family protein involved in heterchronic regulation of leaf differentiation.	TCP domain protein 10
AT2G31083	CLE5	Member of a large family of putative ligands homologous to the Clavata3 gene. Consists of a single exon.	CLAVATA3/ESR-RELATED 5
AT2G31085	CLE6	Member of a large family of putative ligands homologous to the Clavata3 gene. Consists of a single exon. Can replace CLV3 function in vivo.	CLAVATA3/ESR-RELATED 6
AT2G31290	F16D14.13		Ubiquitin carboxyl-terminal hydrolase family protein
AT2G32100	OFP16		ovate family protein 16
AT2G32120	HSP70T-2		heat-shock protein 70T-2
AT2G32235	AT2G32235		hypothetical protein
AT2G32390	GLR3.5	Encodes a ionotropic glutamate receptor ortholog, a member of a putative ligand-gated ion channel subunit family	glutamate receptor 3.5
AT2G32510	MAPKKK17	member of MEKK subfamily	mitogen-activated protein kinase kinase kinase 17
AT2G32660	RLP22		receptor like protein 22
AT2G32740	GT13		galactosyltransferase 13
AT2G32765	SUMO5	Encodes a small ubiquitin-like modifier (SUMO) protein that becomes covalently attached to various intracellular protein targets through an isopeptide bond. SUMOylation typically has a post-translational effect on the behavior of the target protein.	small ubiquitinrelated modifier 5
AT2G33150	PKT3	Encodes an organellar (peroxisome, glyoxysome) 3-ketoacyl-CoA thiolase, involved in fatty acid b-oxidation during germination and subsequent seedling growth. Mutants have defects in glyoxysomal fatty acid beta-oxidation. EC2.3.1.16 thiolase.	peroxisomal 3-ketoacyl-CoA thiolase 3
AT2G33385	arpc2b		actin-related protein C2B
AT2G33590	CRL1	Encodes a protein with homology to members of the dihydroflavonol-4-reductase (DFR) superfamily. The expression pattern of AtCRL1 indicates that CRL1 has a role in embryogenesis and seed germination. AtCRL1 is induced by ABA, drought and heat, and is highly expressed in seeds.	NAD(P)-binding Rossmann-fold superfamily protein
AT2G33760	T1B8.7		Pentatricopeptide repeat (PPR) superfamily protein
AT2G33810	SPL3	Encodes a member of the SPL (squamosa-promoter binding protein-like)gene family, a novel gene family encoding DNA binding proteins and putative transcription factors. Contains the SBP-box, which encodes the SBP-domain, required and sufficient for interaction with DNA. It binds DNA, may directly regulate AP1, and is involved in regulation of flowering and vegetative phase change. Its temporal expr…	squamosa promoter binding protein-like 3
AT2G33860	ETT	ettin (ett) mutations have pleiotropic effects on Arabidopsis flower development, causing increases in perianth organ number, decreases in stamen number and anther formation, and apical-basal patterning defects in the gynoecium. The ETTIN gene encodes a protein with homology to DNA binding proteins which bind to auxin response elements. ETT transcript is expressed throughout stage 1 floral merist…	Transcriptional factor B3 family protein / auxin-responsive factor AUX/IAA-like protein
AT2G34000	T14G11.12		RING/U-box superfamily protein
AT2G34010	T14G11.13		verprolin
AT2G34020	T14G11.14		Calcium-binding EF-hand family protein
AT2G34240	F13P17.8		ubiquitin carboxyl-terminal hydrolase-like protein, putative (Protein with domains of unknown function DUF627 and DUF632)
AT2G34325	AT2G34325		hypothetical protein
AT2G34340	F13P17.18		senescence regulator (Protein of unknown function, DUF584)
AT2G34700	T29F13.9		Pollen Ole e 1 allergen and extensin family protein
AT2G34790	MEE23		FAD-binding Berberine family protein
AT2G34870	MEE26		hydroxyproline-rich glycoprotein family protein
AT2G34925	CLE42	Belongs to a large gene family, called CLE for CLAVATA3/ESR-related, encoding small peptides with conserved carboxyl termini. The protein is expressed in leaf axils and the shoot apical meristem and is involved in axillary bud formation.	CLAVATA3/ESR-RELATED 42
AT2G35290	SAUR79		hypothetical protein
AT2G35345	AT2G35345		hypothetical protein
AT2G35980	YLS9	Encodes a protein whose sequence is similar to tobacco hairpin-induced gene (HIN1) and Arabidopsis non-race specific disease resistance gene (NDR1). Expression of this gene is induced by cucumber mosaic virus, spermine and during senescence. The gene product is localized to the chloroplast.	Late embryogenesis abundant (LEA) hydroxyproline-rich glycoprotein family
AT2G36220	F2H17.17		hypothetical protein
AT2G36460	FBA6		Aldolase superfamily protein
AT2G36690	F13K3.9		2-oxoglutarate (2OG) and Fe(II)-dependent oxygenase superfamily protein
AT2G36980	T1J8.16		Tetratricopeptide repeat (TPR)-like superfamily protein
AT2G37100	T2N18.14		protamine P1 family protein
AT2G37180	RD28	a member of the plasma membrane intrinsic protein PIP2. functions as aquaporin and is involved in dessication.	Aquaporin-like superfamily protein
AT2G37290	F3G5.8		Ypt/Rab-GAP domain of gyp1p superfamily protein
AT2G37310	F3G5.10		Pentatricopeptide repeat (PPR) superfamily protein
AT2G37320	F3G5.11		Tetratricopeptide repeat (TPR)-like superfamily protein
AT2G37430	ZAT11	Encodes a member of the zinc finger family of transcriptional regulators. It is expressed in many root tips, primary roots, cotyledons and hypocotyl. The protein is localized to the nucleus. Overexpression of ZAT11 causes increased root growth and increased sensitivity to nickel ions.	C2H2 and C2HC zinc fingers superfamily protein
AT2G37530	F13M22.3		forkhead box protein G1
AT2G37580	F13M22.1		RING/U-box superfamily protein
AT2G37960	T8P21.13		myosin-M heavy protein
AT2G38070	T8P21.2		LOW protein: UPF0503-like protein, putative (DUF740)
AT2G38300	F16M14.25		myb-like HTH transcriptional regulator family protein
AT2G38870	T7F6.4	Predicted to encode a PR (pathogenesis-related) peptide that belongs to the PR-6 proteinase inhibitor family. Six putative PR-6-type protein encoding genes are found in Arabidopsis: At2g38900, At2g38870, At5g43570, At5g43580, At3g50020 and At3g46860.	Serine protease inhibitor, potato inhibitor I-type family protein
AT2G39030	NATA1	Encodes a protein that acts as an ornithine N-delta-acetyltransferase, leading to the formation of N-delta-actetylornithine. This compound is likely used in plant defense and levels of it are increased in Arabidopsis plants in response to MeJA and ABA.	Acyl-CoA N-acyltransferases (NAT) superfamily protein
AT2G39050	EULS3	Encodes a nucleocytoplasmic lectin that is capable of binding carbohydrates.	hydroxyproline-rich glycoprotein family protein
AT2G39120	WTF9	Encodes a mitochondrial protein essential for the splicing of group II introns in two mitochondrial genes for which splicing factors had not previously been identified: rpl2 and ccmFc.	Ubiquitin carboxyl-terminal hydrolase family protein
AT2G39220	PLP6		PATATIN-like protein 6
AT2G39230	LOJ	Encodes a pentatricopeptide protein (LOJ) that is specifically expressed in lateral organ junctions.	LATERAL ORGAN JUNCTION
AT2G39310	JAL22		jacalin-related lectin 22
AT2G39560	F12L6.22		Putative membrane lipoprotein
AT2G39710	F17A14.9	Encodes a Cysteine-rich peptide (CRP) family protein	Eukaryotic aspartyl protease family protein
AT2G39880	MYB25	Encodes a putative transcription factor (MYB25).	myb domain protein 25
AT2G40670	RR16		response regulator 16
AT2G40750	WRKY54	member of WRKY Transcription Factor; Group III	WRKY DNA-binding protein 54
AT2G40955	T20B5.18		hypothetical protein
AT2G41160	T3K9.7		Ubiquitin-associated (UBA) protein
AT2G41230	ORS1	Encodes an ER-localized plant hormone-responsive gene and appears to act redundantly with ARGOS and ARL during organ growth.	ORGAN SIZE-like protein
AT2G41240	BHLH100	Encodes a member of the basic helix-loop-helix transcription factor family protein. Functions as a key regulator of iron-deficiency responses independent of the master regulator FIT. Likely regulates genes involved in the distribution of iron within the plant.	basic helix-loop-helix protein 100
AT2G41310	RR3	Encodes an A- type response Regulator that is primarily expressed in the root and is involved in cytokinin-mediated signalling.	response regulator 3
AT2G42200	SPL9	Encodes a putative transcriptional regulator that is involved in the vegetative to reproductive phase transition. Expression is regulated by MIR156b. SPL activity nonautonomously inhibits initiation of new leaves at the shoot apical meristem.	squamosa promoter binding protein-like 9
AT2G42370	MHK10.9		hypothetical protein
AT2G42395	AT2G42395		hypothetical protein
AT2G42650	F14N22.8		Ribosomal protein L1p/L10e family
AT2G42865	AT2G42865		hypothetical protein
AT2G43000	NAC042	Encodes a NAC transcription factor induced by hydrogen peroxide (H2O2. Involved in senescence. Over expression of the gene strongly delays senescence and enhances tolerance to various abiotic stresses.	NAC domain containing protein 42
AT2G43310	F14B2.31		Ribosomal L18p/L5e family protein
AT2G43480	T1O24.22		Peroxidase superfamily protein
AT2G43510	TI1	Member of the defensin-like (DEFL) family. Encodes putative trypsin inhibitor protein which may function in defense against herbivory.	trypsin inhibitor protein 1
AT2G43570	CHI		chitinase
AT2G43610	F18O19.28		Chitinase family protein
AT2G43745	AT2G43745		jacalin lectin-like protein
AT2G44130	F6E13.26	Encodes a member of a family of F-box proteins, called the KISS ME DEADLY (KMD) family.	Galactose oxidase/kelch repeat superfamily protein
AT2G44578	AT2G44578		RING/U-box superfamily protein
AT2G45080	cycp3;1		cyclin p3;1
AT2G45120	T14P1.7		C2H2-like zinc finger protein
AT2G45210	SAUR36		SAUR-like auxin-responsive protein family
AT2G45310	GAE4	UDP-D-glucuronate 4-epimerase	UDP-D-glucuronate 4-epimerase 4
AT2G45360	F4L23.13		ankyrin repeat/KH domain protein (DUF1442)
AT2G45420	LBD18		LOB domain-containing protein 18
AT2G45480	GRF9	Growth regulating factor encoding transcription activator. One of the nine members of a GRF gene family, containing nuclear targeting domain. Involved in leaf development.	growth-regulating factor 9
AT2G45570	CYP76C2	member of CYP76C	cytochrome P450, family 76, subfamily C, polypeptide 2
AT2G46240	BAG6	A member of Arabidopsis BAG (Bcl-2-associated athanogene) proteins, plant homologs of mammalian regulators of apoptosis. Expression of BAG6 in leaves was strongly induced by heat stress. Knockout mutants exhibited enhanced susceptibility to fungal pathogen Botrytis cinerea. Plant BAG proteins are multi-functional and remarkably similar to their animal counterparts, as they regulate apoptotic-like…	BCL-2-associated athanogene 6
AT2G46310	CRF5	CRF5 encodes one of the six cytokinin response factors. It is transcriptionally upregulated in response to cytokinin. CRF5 belongs to the AP2/ERF superfamily of the transcriptional factors. CRF proteins rapidly relocalize to the nucleus in response to cytokinin. Analysis of loos-of-function mutants revealed that the CRFs function redundantly to regulate the development of embryos, cotyledons and …	cytokinin response factor 5
AT2G46495	AT2G46495		RING/U-box superfamily protein
AT2G46670	T3A4.5		CCT motif family protein
AT2G46720	KCS13	Encodes KCS13, a member of the 3-ketoacyl-CoA synthase family involved in the biosynthesis of VLCFA (very long chain fatty acids).	3-ketoacyl-CoA synthase 13
AT2G47180	GolS1	GolS1 is a galactinol synthase that catalyzes the formation of galactinol from UDP-galactose and myo-inositol. GolS1 transcript levels rise in response to methyl viologen, an oxidative damage-inducing agent. Plants over-expressing GolS1 have increased tolerance to salt, chilling, and high-light stress.	galactinol synthase 1
AT2G47550	T30B22.15		Plant invertase/pectin methylesterase inhibitor superfamily
AT2G47560	T30B22.14		RING/U-box superfamily protein
AT2G47730	GSTF8	Encodes glutathione transferase belonging to the phi class of GSTs. Naming convention according to Wagner et al. (2002).	glutathione S-transferase phi 8
AT2G47770	TSPO	Encodes a membrane-bound protein designated AtTSPO (Arabidopsis thaliana TSPO-related). AtTSPO is related to the bacterial outer membrane tryptophan-rich sensory protein (TspO) and the mammalian mitochondrial 18 kDa Translocator Protein (18 kDa TSPO), members of the TspO/MBR domain-containing membrane proteins. Mainly detected in dry seeds, but can be induced in vegetative tissues by osmotic or s…	TSPO(outer membrane tryptophan-rich sensory protein)-like protein
AT3G01140	MYB106	Encodes a MIXTA-like MYB gene NOECK (NOK). Loss of function mutations show an increased number of branchpoints in leaf trichomes suggesting a role in negative regulation of trichome branching.	myb domain protein 106
AT3G01570	F4P13.12		Oleosin family protein
AT3G01580	F4P13.34		Tetratricopeptide repeat (TPR)-like superfamily protein
AT3G01600	NAC044		NAC domain containing protein 44
AT3G01670	SEOa	Encodes a protein localized to phloem filaments that is required for phloem filament formation.	sieve element occlusion protein
AT3G01680	SEOR1	Encodes a protein localized to phloem filaments that is required for phloem filament formation.	sieve element occlusion amino-terminus protein
AT3G01840	LYK2	Encodes a LysM-containing receptor-like kinase. Induction of chitin-responsive genes by chitin treatment is not blocked in the mutant.	Protein kinase superfamily protein
AT3G02000	ROXY1	Roxy1 encodes a glutaredoxin belonging to a subgroup specific to higher plants. It is required for proper petal initiation and organogenesis. It is likely to function in the temporal and spatial expression regulation of AGAMOUS in the first and second whorl. It's function is dependent on the Cysteine 49 residue and its nuclear localization. ROXY1 interacts in vitro and in vivo with members of the…	Thioredoxin superfamily protein
AT3G02010	F1C9.21		Pentatricopeptide repeat (PPR) superfamily protein
AT3G02240	RGF7	Encodes a root meristem growth factor (RGF). Belongs to a family of functionally redundant homologous peptides that are secreted, tyrosine-sulfated, and expressed mainly in the stem cell area and the innermost layer of central columella cells. RGFs are required for maintenance of the root stem cell niche and transit amplifying cell proliferation. Members of this family include: At5g60810 (RGF1), …	root meristem growth factor-like protein
AT3G02250	F14P3.10		O-fucosyltransferase family protein
AT3G02400	F16B3.3		SMAD/FHA domain-containing protein
AT3G02640	F16B3.27		transmembrane protein
AT3G03341	AT3G03341		cold-regulated protein
AT3G03350	T21P5.23		NAD(P)-binding Rossmann-fold superfamily protein
AT3G03370	T21P5.21		hypothetical protein
AT3G03450	RGL2	Encodes a DELLA protein, a member of the GRAS superfamily of putative transcription factors. DELLA proteins restrain the cell proliferation and expansion that drives plant growth. Negative regulator of the response to GA in controlling seed germination. GA triggers the degradation of RGL2 protein in a process blocked by both proteasome inhibitors and serine/threonine phosphatase inhibitors. The p…	RGA-like 2
AT3G03520	NPC3	Lysophosphatidic acid phosphatase highly expressed during phosphate starvation and abiotic stresses. Role in lipid synthesis.	non-specific phospholipase C3
AT3G03530	NPC4	PHOSPHOESTERASE FAMILY PROTEIN, NPC4 is significantly induced upon phosphate starvation and plays an important role in the supply of inorganic phosphate and diacylglycerol from membrane-phospholipids during phosphate deprivation.	non-specific phospholipase C4
AT3G03580	T12J13.14		Tetratricopeptide repeat (TPR)-like superfamily protein
AT3G03670	T12J13.5		Peroxidase superfamily protein
AT3G03690	UNE7		Core-2/I-branching beta-1,6-N-acetylglucosaminyltransferase family protein
AT3G03830	SAUR28		SAUR-like auxin-responsive protein family
AT3G04040	T11I18.15		transmembrane protein
AT3G04290	LTL1		Li-tolerant lipase 1
AT3G04530	PPCK2	Encodes a second Arabidopsis phosphoenolpyruvate carboxylase kinase gene product with a different expression pattern from PPCK1. Expression of the gene is upregulated by exposure of the plant to light.	phosphoenolpyruvate carboxylase kinase 2
AT3G04710	TPR10	Encodes one of the 36 carboxylate clamp (CC)-tetratricopeptide repeat (TPR) proteins (Prasad 2010, Pubmed ID: 20856808) with potential to interact with Hsp90/Hsp70 as co-chaperones.	ankyrin repeat family protein
AT3G05130	T12H1.9		paramyosin-like protein
AT3G05370	RLP31		receptor like protein 31
AT3G05650	RLP32		receptor like protein 32
AT3G05690	NF-YA2	Encodes a subunit of CCAAT-binding complex, binds to CCAAT box motif present in some plant promoter sequences. One of three members of this class (HAP2A, HAP2B, HAP2C), it is expressed in vegetative and reproductive tissues.	nuclear factor Y, subunit A2
AT3G05880	RCI2A	Induced by low temperatures, dehydration and salt stress and ABA. Encodes a small (54 amino acids), highly hydrophobic protein that bears two potential transmembrane domains.	Low temperature and salt responsive protein family
AT3G06020	FAF4	A member of the FAF family proteins encoded by the FANTASTIC FOUR (FAF) genes: AT4G02810 (FAF1), AT1G03170 (FAF2), AT5G19260 (FAF3) and AT3G06020 (FAF4). FAFs have the potential to regulate shoot meristem size in Arabidopsis thaliana. FAFs can repress WUS, which ultimately leads to an arrest of meristem activity in FAF overexpressing lines.	FANTASTIC four-like protein (DUF3049)
AT3G06360	AGP27	Encodes an arabinogalactan-protein (AGP27).	arabinogalactan protein 27
AT3G06435	AT3G06435		Expressed protein
AT3G06455	F24P17.5		ubiquitin family protein
AT3G06710	T8E24.2		E3 ubiquitin ligase
AT3G06778	AT3G06778		Chaperone DnaJ-domain superfamily protein
AT3G06860	MFP2	Encodes a multifunctional protein. Involved in peroxisomal fatty acid beta oxidation. Loss-of-function mutant lacks hydroxyacyl-CoA dehydrogenase activity and have reduced levels of long-chain enoyl-CoA hydratase activity. The mutant has fewer but larger peroxisomes.	multifunctional protein 2
AT3G06990	AT3G06990		Cysteine/Histidine-rich C1 domain family protein
AT3G07080	AT3G07080		EamA-like transporter family
AT3G07090	AT3G07090		PPPDE putative thiol peptidase family protein
AT3G07120	AT3G07120		RING/U-box superfamily protein
AT3G07150	AT3G07150		amino acid-ligase
AT3G07320	T1B9.1		O-Glycosyl hydrolases family 17 protein
AT3G07420	NS2	Encodes an asparaginyl-tRNA synthetase.	asparaginyl-tRNA synthetase 2
AT3G08700	UBC12		ubiquitin-conjugating enzyme 12
AT3G08770	LTP6	Predicted to encode a PR (pathogenesis-related) protein. Belongs to the lipid transfer protein (PR-14) family with the following members: At2g38540/LTP1, At2g38530/LTP2, At5g59320/LTP3, At5g59310/LTP4, At3g51600/LTP5, At3g08770/LTP6, At2g15050/LTP7, At2g18370/LTP8, At2g15325/LTP9, At5g01870/LTP10, At4g33355/LTP11, At3g51590/LTP12, At5g44265/LTP13, At5g62065/LTP14, At4g08530/LTP15.	lipid transfer protein 6
AT3G08970	ATERDJ3A	J domain protein localized in ER lumen. Can compensate for the growth defect in jem1 scj1 mutant yeast. Also shows similarity to HSP40 proteins and is induced by heat stress. At high temperatures, mutant alleles are not transmitted through the pollen due to defects in pollen tube growth.	DNAJ heat shock N-terminal domain-containing protein
AT3G09032	AT3G09032		josephin-like protein
AT3G09040	MEF12		Pentatricopeptide repeat (PPR) superfamily protein
AT3G09055	AT3G09055		hypothetical protein
AT3G09350	Fes1A	Encodes one of the Arabidopsis orthologs of the human Hsp70-binding protein 1 (HspBP-1) and yeast Fes1p: Fes1A (AT3G09350), Fes1B (AT3G53800), Fes1C (AT5G02150). Fes1A is cytosolic and associates with cytosolic Hsp70. Mutants showed increased heat-sensitive phenotype suggestion the involvement of Fes1A in acquired thermotolerance. Does not have nucleotide exchange factor activity in vitro.	Fes1A
AT3G09440	AT3G09440		Heat shock protein 70 (Hsp 70) family protein
AT3G09520	EXO70H4	A member of EXO70 gene family, putative exocyst subunits, conserved in land plants. Arabidopsis thaliana contains 23 putative EXO70 genes, which can be classified into eight clusters on the phylogenetic tree.	exocyst subunit exo70 family protein H4
AT3G09640	APX2	Encodes a cytosolic ascorbate peroxidase APX2. Ascorbate peroxidases are enzymes that scavenge hydrogen peroxide in plant cells. Eight types of APX have been described for Arabidopsis: three cytosolic (APX1, APX2, APX6), two chloroplastic types (stromal sAPX, thylakoid tAPX), and three microsomal (APX3, APX4, APX5) isoforms.	ascorbate peroxidase 2
AT3G09780	CCR1		CRINKLY4 related 1
AT3G09925	AT3G09925		Pollen Ole e 1 allergen and extensin family protein
AT3G10020	AT3G10020		plant/protein
AT3G10113	AT3G10113		Homeodomain-like superfamily protein
AT3G10290	AT3G10290		Nucleotide-sugar transporter family protein
AT3G10300	AT3G10300		Calcium-binding EF-hand family protein
AT3G10680	T7M13.24		HSP20-like chaperones superfamily protein
AT3G10710	RHS12		root hair specific 12
AT3G10910	DAF-Like gene 1		RING/U-box superfamily protein
AT3G10930	AT3G10930		hypothetical protein
AT3G10960	AZG1	Encodes a homolog of the adenine-guanine-hypoxanthine transporter AzgA of Aspergillus nidulans. Function as a plant adenine-guanine transporter. Two closely related genes exist in Arabidopsis: AT3G10960 (Azg1) and AT5G50300 (Azg2).	AZA-guanine resistant1
AT3G11020	DREB2B	encodes a member of the DREB subfamily A-2 of ERF/AP2 transcription factor family (DREB2B). The protein contains one AP2 domain. There are eight members in this subfamily including DREB2A.	DRE/CRT-binding protein 2B
AT3G11440	MYB65	Member of the R2R3-MYB gene family. Similar to GA-induced Barley myb gene. May be induced during germination in response to GA. Double mutants with MYB33 are male sterile, showing defects in pollen development and anther development. Contains a binding site for miRNA159 and may be spatially regulated by this micro RNA. The male sterile phenotype of the MYB33/MYB65 double mutant is light and tempe…	myb domain protein 65
AT3G11570	TBL8	Encodes a member of the TBL (TRICHOME BIREFRINGENCE-LIKE) gene family containing a plant-specific DUF231 (domain of unknown function) domain. TBL gene family has 46 members, two of which (TBR/AT5G06700 and TBL3/AT5G01360) have been shown to be involved in the synthesis and deposition of secondary wall cellulose, presumably by influencing the esterification state of pectic polymers. A nomenclature…	TRICHOME BIREFRINGENCE-LIKE 8
AT3G11591	AT3G11591		bric-a-brac protein
AT3G11650	NHL2	Encodes a protein whose sequence is similar to tobacco hairpin-induced gene (HIN1) and Arabidopsis non-race specific disease resistance gene (NDR1). Expression of this gene is induced by cucumber mosaic virus and spermine. Overexpression of the gene induces the expression of PR-1 gene and shows light-dependent 'speck disease-like' symptom on leaves. The gene product is localized to the chloroplast	NDR1/HIN1-like 2
AT3G12050	MEC18.18		Aha1 domain-containing protein
AT3G12090	TET6	Member of TETRASPANIN family	tetraspanin6
AT3G12160	RABA4D	Encodes RABA4D, a member of the Arabidopsis RabA4 subfamily of Rab GTPase proteins. It is transported in exocytic vesicles to the apical tip of pollen tubes where it appears to promote tip growth. Proper localization of RabA4d depends on ROP1, RIC3, and RIC4 activity.	RAB GTPase homolog A4D
AT3G12830	SAUR72		SAUR-like auxin-responsive protein family
AT3G12970	MGH6.10		serine/arginine repetitive matrix-like protein
AT3G13190	AT3G13190		WEB family protein (DUF827)
AT3G13275	AT3G13275		transmembrane protein
AT3G13310	DJC66		Chaperone DnaJ-domain superfamily protein
AT3G13404	AT3G13404		hypothetical protein
AT3G13433	AT3G13433		transmembrane protein
AT3G13470	Cpn60beta2	Encodes a subunit of chloroplasts chaperonins that are involved in mediating the folding of newly synthesized, translocated, or stress-denatured proteins. Cpn60 subunits are: Cpn60alpha1 (At2g28000), AtCpn60alpha2 (At5g18820), AtCpn60beta1 (At1g55490), AtCpn60beta2 (At3g13470), AtCpn60beta3 (At5g56500), AtCpn60beta4 (At1g26230).	TCP-1/cpn60 chaperonin family protein
AT3G13590	AT3G13590		Cysteine/Histidine-rich C1 domain family protein
AT3G13682	LDL2	Encodes a homolog of human Lysine-Specific Demethylase1. Involved in H3K4 methylation of target genes including the flowering loci FLC and FWA.	LSD1-like2
AT3G13960	GRF5	Growth regulating factor encoding transcription activator. One of the nine members of a GRF gene family, containing nuclear targeting domain. Involved in leaf development and expressed in root, shoot and flower.	growth-regulating factor 5
AT3G14020	NF-YA6		nuclear factor Y, subunit A6
AT3G14200	AT3G14200		Chaperone DnaJ-domain superfamily protein
AT3G14362	RTFL10		ROTUNDIFOLIA like 10
AT3G14440	NCED3	Encodes 9-<i>cis</i>-epoxycarotenoid dioxygenase, a key enzyme in the biosynthesis of abscisic acid. Regulated in response to drought and salinity. Expressed in roots, flowers and seeds. Localized to the chloroplast stroma and thylakoid membrane.	nine-cis-epoxycarotenoid dioxygenase 3
AT3G14580	AT3G14580		Pentatricopeptide repeat (PPR) superfamily protein
AT3G14620	CYP72A8	putative cytochrome P450	cytochrome P450, family 72, subfamily A, polypeptide 8
AT3G14730	AT3G14730		Pentatricopeptide repeat (PPR) superfamily protein
AT3G14940	PPC3	Encodes a cytosolic phosphoenolpyruvate carboxylase (PEPC) that has activity when expressed in E.coli. Its mRNA is most abundantly expressed in roots and siliques. PPC3 belongs to the plant-type PEPC family. It can form an enzymatically active complex with a castor bean ortholog of PPC4, which encodes a bacterial-type PEPC.	phosphoenolpyruvate carboxylase 3
AT3G15030	TCP4	Arabidopsis thaliana TCP family transcription factor. Regulated by miR319. Involved in heterchronic regulation of leaf differentiation.	TCP family transcription factor 4
AT3G15130	AT3G15130		Tetratricopeptide repeat (TPR)-like superfamily protein
AT3G15200	AT3G15200		Tetratricopeptide repeat (TPR)-like superfamily protein
AT3G15250	AT3G15250		TPRXL
AT3G15340	PPI2	Encodes PPI2 (proton pump interactor 2), a homologue of PPI1, a protein that interacts with the plasma membrane H+ ATPase AHA1.	proton pump interactor 2
AT3G15680	AT3G15680		Ran BP2/NZF zinc finger-like superfamily protein
AT3G15750	AT3G15750		Essential protein Yae1, N-terminal
AT3G15930	AT3G15930		Pentatricopeptide repeat (PPR) superfamily protein
AT3G16050	PDX1.2	Encodes a protein with pyridoxal phosphate synthase activity whose transcripts were detected mostly in roots and accumulate during senescence. The protein was found in very low abundance, which prevented a specific localisation.	pyridoxine biosynthesis 1.2
AT3G16150	ASPGB1	Encodes an asparaginase that catalyzes the degradation of L-asparagine to L-aspartic acid and ammonia.	N-terminal nucleophile aminohydrolases (Ntn hydrolases) superfamily protein
AT3G16330	AT3G16330		Avr9/Cf-9 rapidly elicited protein
AT3G16420	PBP1	The PBP1(PYK10-binding protein 1) assists the PYK10 (beta-glucosidase complex) in its activity and may act like a molecular chaperone that facilitates the correct polymerization of PYK10, when tissues are damaged and subcellular structures are destroyed by pests.	PYK10-binding protein 1
AT3G16440	MLP-300B	myrosinase-binding protein-like protein (AtMLP-300B) mRNA	myrosinase-binding protein-like protein-300B
AT3G16490	IQD26		IQ-domain 26
AT3G16710	pentatricopeptide repeat 4		Pentatricopeptide repeat (PPR) superfamily protein
AT3G17130	AT3G17130		Plant invertase/pectin methylesterase inhibitor superfamily protein
AT3G17520	AT3G17520		Late embryogenesis abundant protein (LEA) family protein
AT3G17580	AT3G17580		SsrA-binding protein
AT3G17611	RBL14		RHOMBOID-like protein 14
AT3G18070	BGLU43		beta glucosidase 43
AT3G18250	AT3G18250		Putative membrane lipoprotein
AT3G18320	AT3G18320		F-box and associated interaction domains-containing protein
AT3G18485	ILR2	Encodes a novel protein with no predicted membrane-spanning domains that is polymorphic among Arabidopsis accessions. The protein may modulate a metal transporter. Mutants are resistant to IAA-Leu, IAA-Phe, and the divalent metals cobalt and manganese but remain sensitive to free IAA; they are defective in lateral root formation and primary root elongation.	iaa-leucine resistant 2
AT3G18980	ETP1		EIN2 targeting protein1
AT3G19030	AT3G19030		transcription initiation factor TFIID subunit 1b-like protein
AT3G19615	AT3G19615		beta-1,4-xylosidase
AT3G19620	AT3G19620		Glycosyl hydrolase family protein
AT3G19710	BCAT4	Belongs to the branched-chain amino acid aminotransferase gene family. Encodes a methionine-oxo-acid transaminase. Involved in the methionine chain elongation pathway that leads to the ultimate biosynthesis of methionine-derived glucosinolates.	branched-chain aminotransferase4
AT3G20280	AT3G20280		RING/FYVE/PHD zinc finger superfamily protein
AT3G20570	ENODL9		early nodulin-like protein 9
AT3G20600	NDR1	Required for non-race specific resistance to bacterial and fungal pathogens.Mediates systemic acquired resistance (SAR) response.	Late embryogenesis abundant (LEA) hydroxyproline-rich glycoprotein family
AT3G20898	AT3G20898		hypothetical protein
AT3G21080	AT3G21080		ABC transporter-like protein
AT3G21210	AT3G21210		zinc ion binding protein
AT3G21305	AT3G21305		hypothetical protein
AT3G21351	AT3G21351		transmembrane protein
AT3G21352	AT3G21352		transmembrane protein
AT3G21500	DXPS1	Encodes a protein postulated to have 1-deoxy-D-xylulose 5-phosphate synthase activity.	1-deoxy-D-xylulose 5-phosphate synthase 1
AT3G21550	DMP2		transmembrane protein, putative (DUF679 domain membrane protein 2)
AT3G22235	AT3G22235		cysteine-rich TM module stress tolerance protein
AT3G22240	AT3G22240		cysteine-rich/transmembrane domain PCC1-like protein
AT3G22470	pentatricopeptide repeat 3		Pentatricopeptide repeat (PPR) superfamily protein
AT3G22540	AT3G22540		hypothetical protein (DUF1677)
AT3G22670	AT3G22670		Pentatricopeptide repeat (PPR) superfamily protein
AT3G22690	AT3G22690		LOW protein: PPR containing-like protein
AT3G22740	HMT3	homocysteine S-methyltransferase (HMT3)	homocysteine S-methyltransferase 3
AT3G22840	ELIP1	Encodes an early light-inducible protein.	Chlorophyll A-B binding family protein
AT3G23120	RLP38		receptor like protein 38
AT3G23160	AT3G23160		plant/protein (DUF668)
AT3G23250	MYB15	Member of the R2R3 factor gene family.	myb domain protein 15
AT3G23450	AT3G23450		transmembrane protein
AT3G23890	TOPII	Encodes a topoisomerase II that is highly expressed in young seedlings. The protein is localized in the nucleus and gene expression levels are increased in proliferative tissues.	topoisomerase II
AT3G23920	BAM1	Encodes a chloroplast beta-amylase. Is necessary for leaf starch breakdown in the absence of BAM3.	beta-amylase 1
AT3G23930	AT3G23930		troponin T, skeletal protein
AT3G24000	AT3G24000		Tetratricopeptide repeat (TPR)-like superfamily protein
AT3G24040	AT3G24040		Core-2/I-branching beta-1,6-N-acetylglucosaminyltransferase family protein
AT3G24080	AT3G24080		KRR1 family protein
AT3G24150	AT3G24150		hypothetical protein
AT3G24420	AT3G24420		alpha/beta-Hydrolases superfamily protein
AT3G24500	MBF1C	One of three genes in A. thaliana encoding multiprotein bridging factor 1, a highly conserved transcriptional coactivator. May serve as a bridging factor between a bZIP factor and TBP. Its expression is specifically elevated in response to pathogen infection, salinity, drought, heat, hydrogen peroxide, and application of abscisic acid or salicylic acid. Constitutive expression enhances the tolera…	multiprotein bridging factor 1C
AT3G24630	TRM34		hypothetical protein
AT3G25230	ROF1	Encodes a a high molecular weight member of the FK506 binding protein (FKBP) family. It has three FKBP12-like domains, tetratricopeptide repeats, and a putative calmodulin binding domain. Modulates thermotolerance by interacting with HSP90.1 and affecting the accumulation of HsfA2-regulated sHSPs. Belongs to one of the 36 carboxylate clamp (CC)-tetratricopeptide repeat (TPR) proteins (Prasad 2010…	rotamase FKBP 1
AT3G25240	AT3G25240		sulfate/thiosulfate import ATP-binding protein, putative (DUF506)
AT3G25250	AGC2-1	Arabidopsis protein kinase	AGC (cAMP-dependent, cGMP-dependent and protein kinase C) kinase family protein
AT3G25700	T5M7.5		Eukaryotic aspartyl protease family protein
AT3G25717	RTFL16		ROTUNDIFOLIA like 16
AT3G25880	AT3G25880		NAD(P)-binding Rossmann-fold superfamily protein
AT3G25905	CLE27	Member of a large family of putative ligands homologous to the Clavata3 gene. Consists of a single exon.	CLAVATA3/ESR-RELATED 27
AT3G25930	AT3G25930		Adenine nucleotide alpha hydrolases-like superfamily protein
AT3G26350	AT3G26350		proline-rich receptor-like kinase
AT3G26450	AT3G26450		Polyketide cyclase/dehydrase and lipid transport superfamily protein
AT3G26539	AT3G26539		hypothetical protein
AT3G26540	AT3G26540		Tetratricopeptide repeat (TPR)-like superfamily protein
AT3G26610	MFE16.14		Pectin lyase-like superfamily protein
AT3G26850	AT3G26850		histone-lysine N-methyltransferase
AT3G27270	AT3G27270		TRAM, LAG1 and CLN8 (TLC) lipid-sensing domain containing protein
AT3G27290	AT3G27290		RNI-like superfamily protein
AT3G27360	H3.1		Histone superfamily protein
AT3G27400	AT3G27400		Pectin lyase-like superfamily protein
AT3G27473	AT3G27473		Cysteine/Histidine-rich C1 domain family protein
AT3G27540	AT3G27540		beta-1,4-N-acetylglucosaminyltransferase family protein
AT3G27900	AT3G27900		hypothetical protein (DUF1184)
AT3G27920	MYB0	Encodes GL1, a Myb-like protein that is required for induction of trichome development. Interacts with JAZ and DELLA proteins to regulate trichome initiation.	myb domain protein 0
AT3G28210	PMZ	Encodes a putative zinc finger protein (PMZ).	zinc finger (AN1-like) family protein
AT3G28270	AT3G28270		transmembrane protein, putative (DUF677)
AT3G28420	AT3G28420		Putative membrane lipoprotein
AT3G28510	AT3G28510		P-loop containing nucleoside triphosphate hydrolases superfamily protein
AT3G28550	AT3G28550		Proline-rich extensin-like family protein
AT3G28560	AT3G28560		BCS1 AAA-type ATPase
AT3G28660	AT3G28660		Tetratricopeptide repeat (TPR)-like superfamily protein
AT3G28750	AT3G28750		hypothetical protein
AT3G28857	PRE5	Encodes a atypical member of the bHLH (basic helix-loop-helix) family transcriptional factors.	basic helix-loop-helix (bHLH) DNA-binding family protein
AT3G28960	AT3G28960		Transmembrane amino acid transporter family protein
AT3G29000	AT3G29000		Calcium-binding EF-hand family protein
AT3G29360	UGD2	Encodes one of four UDP-glucose dehydrogenase UGD) genes. Mutation of this gene in combination with UGD3 leads to swollen plant cell walls and severe developmental defects associated with changes in pectic polysaccharides.	UDP-glucose 6-dehydrogenase family protein
AT3G29810	COBL2		COBRA-like protein 2 precursor
AT3G30460	AT3G30460		RING/U-box superfamily protein
AT3G42725	AT3G42725		Putative membrane lipoprotein
AT3G43190	SUS4	Encodes a protein with sucrose synthase activity (SUS4).	sucrose synthase 4
AT3G43580	AT3G43580		Beta-galactosidase related protein
AT3G44110	J3	homologous to the co-chaperon DNAJ protein from E coli	DNAJ homologue 3
AT3G44260	CAF1a	Encodes one of the homologs of the yeast CCR4-associated factor 1: AT3G44260 (CAF1a), AT5G22250 (CAF1b). Has mRNA deadenylation activity. Also plays a role in plant defense responses.	Polynucleotidyl transferase, ribonuclease H-like superfamily protein
AT3G44713	AT3G44713		hypothetical protein
AT3G44740	AT3G44740		Class II aaRS and biotin synthetases superfamily protein
AT3G44860	FAMT	Encodes a farnesoic acid carboxyl-O-methyltransferase.	farnesoic acid carboxyl-O-methyltransferase
AT3G45280	SYP72	syntaxin of plants 72 (SYP72)	syntaxin of plants 72
AT3G45680	AT3G45680		Major facilitator superfamily protein
AT3G45840	AT3G45840		Cysteine/Histidine-rich C1 domain family protein
AT3G45870	UMAMIT3	nodulin MtN21-like transporter family protein	nodulin MtN21 /EamA-like transporter family protein
AT3G46070	AT3G46070		C2H2-type zinc finger family protein
AT3G46090	ZAT7		C2H2 and C2HC zinc fingers superfamily protein
AT3G46150	AT3G46150		hypothetical protein
AT3G46230	HSP17.4	member of the class I small heat-shock protein (sHSP) family, which accounts for the majority of sHSPs in maturing seeds	heat shock protein 17.4
AT3G46280	AT3G46280		kinase-like protein
AT3G46330	MEE39		Leucine-rich repeat protein kinase family protein
AT3G46845	AT3G46845		hypothetical protein
AT3G46990	AT3G46990		DUF740 family protein, putative (DUF740)
AT3G47180	AT3G47180		RING/U-box superfamily protein
AT3G48020	AT3G48020		hypothetical protein
AT3G48240	AT3G48240		Octicosapeptide/Phox/Bem1p family protein
AT3G48290	CYP71A24	putative cytochrome P450	cytochrome P450, family 71, subfamily A, polypeptide 24
AT3G48460	AT3G48460		GDSL-like Lipase/Acylhydrolase superfamily protein
AT3G48530	KING1		SNF1-related protein kinase regulatory subunit gamma 1
AT3G48620	AT3G48620		Outer membrane OMP85 family protein
AT3G48660	AT3G48660		transmembrane protein, putative (DUF 3339)
AT3G48810	AT3G48810		Pentatricopeptide repeat (PPR) superfamily protein
AT3G48840	AT3G48840		RNA-binding (RRM/RBD/RNP motifs) family protein
AT3G48940	AT3G48940		Remorin family protein
AT3G49070	AT3G49070		transmembrane protein, putative (DUF677)
AT3G49142	AT3G49142		Tetratricopeptide repeat (TPR)-like superfamily protein
AT3G49330	AT3G49330		Plant invertase/pectin methylesterase inhibitor superfamily protein
AT3G49380	iqd15		IQ-domain 15
AT3G49410	AT3G49410		Transcription factor IIIC, subunit 5
AT3G49510	AT3G49510		F-box family protein
AT3G49570	LSU3		response to low sulfur 3
AT3G49710	AT3G49710		Pentatricopeptide repeat (PPR) superfamily protein
AT3G49730	AT3G49730		Tetratricopeptide repeat (TPR)-like superfamily protein
AT3G49830	AT3G49830		P-loop containing nucleoside triphosphate hydrolases superfamily protein
AT3G49950	AT3G49950		GRAS family transcription factor
AT3G50200	AT3G50200		hypothetical protein (DUF247)
AT3G50220	IRX15	Encode a DUF579 (domain of unknown function 579) containing protein essential for normal xylan synthesis and deposition in the secondary cell wall.	IRREGULAR XYLEM protein (DUF579)
AT3G50230	AT3G50230		Leucine-rich repeat protein kinase family protein
AT3G50420	AT3G50420		Pentatricopeptide repeat (PPR) superfamily protein
AT3G51060	STY1	A member of SHI gene family. Arabidopsis thaliana has ten members that encode proteins with a RING finger-like zinc finger motif. Despite being highly divergent in sequence, many of the SHI-related genes are partially redundant in function and synergistically promote gynoecium, stamen and leaf development in Arabidopsis. STY1/STY2 double mutants showed defective style, stigma as well as serrated …	Lateral root primordium (LRP) protein-like protein
AT3G51710	AT3G51710		D-mannose binding lectin protein with Apple-like carbohydrate-binding domain-containing protein
AT3G51740	IMK2	encodes a leucine-repeat receptor kinase expressed in inflorescence meristem. Locus association was made from performing sequence analysis with IMK3 (MRLK) whose locus association was provided by the authors.	inflorescence meristem receptor-like kinase 2
AT3G51910	HSFA7A	member of Heat Stress Transcription Factor (Hsf) family	heat shock transcription factor A7A
AT3G52310	ABCG27		ABC transporter G family member 27
AT3G52490	SMAX1-like 3	Encodes a member of an eight-gene family (SMAX1 and SMAX1-like) that has weak similarity to AtHSP101, a ClpB chaperonin required for thermotolerance.	Double Clp-N motif-containing P-loop nucleoside triphosphate hydrolases superfamily protein
AT3G52520	AT3G52520		hypothetical protein
AT3G53230	AtCDC48B		ATPase, AAA-type, CDC48 protein
AT3G53360	AT3G53360		Tetratricopeptide repeat (TPR)-like superfamily protein
AT3G53380	L-type lectin receptor kinase VIII.1		Concanavalin A-like lectin protein kinase family protein
AT3G53400	AT3G53400		peptide upstream protein
AT3G53730	F5K20.30		Histone superfamily protein
AT3G53820	AT3G53820		C2H2 and C2HC zinc fingers superfamily protein
AT3G54400	T14E10.1		Eukaryotic aspartyl protease family protein
AT3G54580	AT3G54580		Proline-rich extensin-like family protein
AT3G54590	HRGP1	Encodes a hydroxyproline-rich glycoprotein.	hydroxyproline-rich glycoprotein
AT3G54730	AT3G54730		transcription repressor
AT3G54990	SMZ	Encodes a AP2 domain transcription factor that can repress flowering. SMZ and its paralogous gene, SNARCHZAPFEN (SNZ), share a signature with partial complementarity to the miR172 microRNA, whose precursor is induced upon flowering.	Integrase-type DNA-binding superfamily protein
AT3G55110	ABCG18		ABC-2 type transporter family protein
AT3G55690	AT3G55690		hypothetical protein
AT3G55790	AT3G55790		transmembrane protein
AT3G56100	MRLK	Protein kinase expressed in meristematic cells. Phosphorylates AGL24.	meristematic receptor-like kinase
AT3G56500	AT3G56500		serine-rich protein-like protein
AT3G56870	AT3G56870		hypothetical protein
AT3G56890	AT3G56890		F-box associated ubiquitination effector family protein
AT3G56980	bHLH39	Encodes a member of the basic helix-loop-helix transcription factor protein.	basic helix-loop-helix (bHLH) DNA-binding superfamily protein
AT3G57200	AT3G57200		glycosyltransferase-like protein
AT3G57230	AGL16	MADS-box transcription factor. Expressed in leaf, root and stem, with higher RNA accumulation in guard cells and trichomes.	AGAMOUS-like 16
AT3G57500	AT3G57500		fission regulator-like protein
AT3G57600	AT3G57600	encodes a member of the DREB subfamily A-2 of ERF/AP2 transcription factor family. The protein contains one AP2 domain. There are eight members in this subfamily including DREB2A AND DREB2B that are involved in response to drought.	Integrase-type DNA-binding superfamily protein
AT3G57720	AT3G57720		Protein kinase superfamily protein
AT3G57730	AT3G57730		Protein kinase superfamily protein
AT3G57880	AT3G57880		Calcium-dependent lipid-binding (CaLB domain) plant phosphoribosyltransferase family protein
AT3G57920	SPL15	Encodes a putative transcriptional regulator that is involved in the vegetative to reproductive phase transition. Expression is regulated by MIR156b.	squamosa promoter binding protein-like 15
AT3G57980	AT3G57980		DNA-binding bromodomain-containing protein
AT3G58190	LBD29	This gene contains two auxin-responsive element (AuxRE).	lateral organ boundaries-domain 29
AT3G58350	RTM3	Encodes RTM3 (Restricted Tobacco etch potyvirus Movement), a protein belonging to a protein family of 29 members which has a meprin and TRAF homology (MATH) domain in its N-terminal region and a coiled-coil (CC) domain at its C-terminal end. There are at least three RTMs in Arabidopsis. RTM proteins might form a multiprotein complex in the resistance mechanism to block the long distance movement …	RESTRICTED TEV MOVEMENT 3
AT3G58820	AT3G58820		F-box/RNI-like superfamily protein
AT3G58875	AT3G58875		hypothetical protein
AT3G58940	AT3G58940		F-box/RNI-like superfamily protein
AT3G59010	PME61	Encodes PME35, a pectin methylesterase. PME35-mediated demethylesterification of the primary cell wall regulates the mechanical strength of the supporting tissue.	pectin methylesterase 61
AT3G59250	AT3G59250		F-box/RNI-like superfamily protein
AT3G59270	AT3G59270		FBD-like domain family protein
AT3G59510	AT3G59510		Leucine-rich repeat (LRR) family protein
AT3G59550	SYN3	Encodes an alpha-kleisin protein that is localized primarily in the nucleolus and is essential for megagametogenesis and plays an important role in pollen development. alpha-kleisins are core components of meiotic and mitotic cohesin complexes.	Rad21/Rec8-like family protein
AT3G59670	AT3G59670		elongation factor
AT3G59930	AT3G59930	Encodes a defensin-like (DEFL) family protein.	defensin-like protein
AT3G59940	Kelch repeat F-box 50	Encodes a member of a family of F-box proteins, called the KISS ME DEADLY (KMD) family, that targets type-B ARR proteins for degradation and is involved in the negative regulation of the cytokinin response. Also named as KFB50, a member of a group of Kelch repeat F-box proteins that negatively regulate phenylpropanoid biosynthesis by targeting the phenypropanoid biosynthesis enzyme phenylalanine …	Galactose oxidase/kelch repeat superfamily protein
AT3G60050	AT3G60050		Pentatricopeptide repeat (PPR) superfamily protein
AT3G60270	AT3G60270		Cupredoxin superfamily protein
AT3G60630	HAM2	Belongs to one of the LOM (LOST MERISTEMS) genes: AT2G45160 (LOM1), AT3G60630 (LOM2) and AT4G00150 (LOM3). LOM1 and LOM2 promote cell differentiation at the periphery of shoot meristems and help to maintain their polar organization.	GRAS family transcription factor
AT3G60690	SAUR59		SAUR-like auxin-responsive protein family
AT3G60900	FLA10		FASCICLIN-like arabinogalactan-protein 10
AT3G61390	F2A19.1		RING/U-box superfamily protein
AT3G61460	BRH1	Encodes a novel ring finger protein and forms an N-terminal hydrophobic domain and a C-terminal RING-H2 signature. Expression is down regulated by brassinolide.	brassinosteroid-responsive RING-H2
AT3G61490	AT3G61490		Pectin lyase-like superfamily protein
AT3G61820	F21F14.7		Eukaryotic aspartyl protease family protein
AT3G61898	AT3G61898		transmembrane protein
AT3G62160	AT3G62160		HXXXD-type acyl-transferase family protein
AT3G62260	AT3G62260		Protein phosphatase 2C family protein
AT3G62499	AT3G62499		YTH family protein
AT3G62690	ATL5	Encodes a RING-H2 zinc finger protein related to ATL2. The ATL gene family is represented by fifteen sequences that contain, in addition to the RING, a transmembrane domain which is located in most of them towards the N-terminal end.	AtL5
AT3G62780	AT3G62780		Calcium-dependent lipid-binding (CaLB domain) family protein
AT3G62820	AT3G62820		Plant invertase/pectin methylesterase inhibitor superfamily protein
AT3G63310	BIL4	Mediates cell elongation in brassinosteroid signaling.	Bax inhibitor-1 family protein
AT3G63350	AT-HSFA7B	member of Heat Stress Transcription Factor (Hsf) family	winged-helix DNA-binding transcription factor family protein
AT4G00150	HAM3	Belongs to one of the LOM (LOST MERISTEMS) genes: AT2G45160 (LOM1), AT3G60630 (LOM2) and AT4G00150 (LOM3). LOM1 and LOM2 promote cell differentiation at the periphery of shoot meristems and help to maintain their polar organization.	GRAS family transcription factor
AT4G00220	JLO	Encodes a protein containing a LOB domain that is expressed in embryos, flower primordium and lateral floral organ boundaries. Overexpression is correlated with activation of STM and KNAT1 and down regulation of PIN1 and reduced auxin transport levels. Ectopic expression in plants results in premature termination of the shoot apical meristem and small, lobed leaves. A maternally expressed imprint…	Lateral organ boundaries (LOB) domain family protein
AT4G00940	AtDOF4.1		Dof-type zinc finger DNA-binding family protein
AT4G01030	F3I3.50		pentatricopeptide (PPR) repeat-containing protein
AT4G01140	F2N1.38		transmembrane protein, putative (DUF1191)
AT4G01200	F2N1.36		Calcium-dependent lipid-binding (CaLB domain) family protein
AT4G01380	F2N1.2		plastocyanin-like domain-containing protein
AT4G01390	F2N1.33		TRAF-like family protein
AT4G01435	AT4G01435		hypothetical protein
AT4G01570	T15B16.21		Tetratricopeptide repeat (TPR)-like superfamily protein
AT4G01575	T15B16.19		serine protease inhibitor, Kazal-type family protein
AT4G01700	T15B16.5		Chitinase family protein
AT4G01740	T15B16.10		Cysteine/Histidine-rich C1 domain family protein
AT4G02040	T10M13.5		hypothetical protein
AT4G02270	RHS13		root hair specific 13
AT4G02660	T10P11.5		Beige/BEACH and WD40 domain-containing protein
AT4G03010	T4I9.11		RNI-like superfamily protein
AT4G03270	CYCD6;1		Cyclin D6;1
AT4G03380	F4C21.34		hypothetical protein
AT4G03440	F9H3.6		Ankyrin repeat family protein
AT4G03600	T5L23.9		pyrroline-5-carboxylate reductase
AT4G03940	T24M8.7		transmembrane protein
AT4G04020	FIB	Fibrillin precursor protein. The fibrillin preprotein, but not the mature protein interacts with ABI2. Regulated by abscisic acid response regulators. Involved in abscisic acid-mediated photoprotection.	fibrillin
AT4G04200	T27D20.11		Microsomal signal peptidase 25 kDa subunit (SPC25)
AT4G04570	CRK40	Encodes a cysteine-rich receptor-like protein kinase.	cysteine-rich RLK (RECEPTOR-like protein kinase) 40
AT4G04970	GSL1	encodes a gene similar to callose synthase	glucan synthase-like 1
AT4G05070	C17L7.2		Wound-responsive family protein
AT4G05320	UBQ10	One of five polyubiquitin genes in A. thaliana. These genes encode the highly conserved 76-amino acid protein ubiquitin that is covalently attached to substrate proteins targeting most for degradation. Polyubiquitin genes are characterized by the presence of tandem repeats of the 228 bp that encode a ubiquitin monomer. Induced by salicylic acid. Independent of NPR1 for their induction by salicyli…	polyubiquitin 10
AT4G07825	AT4G07825		transmembrane protein
AT4G07995	AT4G07995		hypothetical protein
AT4G08160	ATXYN3	Encodes a putative glycosyl hydrolase family 10 protein (xylanase).	glycosyl hydrolase family 10 protein / carbohydrate-binding domain-containing protein
AT4G08250	T12G13.90		GRAS family transcription factor
AT4G08555	AT4G08555		hypothetical protein
AT4G08620	SULTR1;1	Encodes a sulfate transporter. Contains STAS domain. Expressed in roots and guard cells. Up-regulated by sulfur deficiency.	sulfate transporter 1;1
AT4G08780	T32A17.90		Peroxidase superfamily protein
AT4G08868	AT4G08868		hypothetical protein
AT4G08950	EXO		Phosphate-responsive 1 family protein
AT4G09150	F23J3.180		T-complex protein 11
AT4G09840	F17A8.190		hypothetical protein
AT4G09950	T5L19.80		P-loop containing nucleoside triphosphate hydrolases superfamily protein
AT4G10250	ATHSP22.0	Columbia endomembrane-localized small heat shock protein	HSP20-like chaperones superfamily protein
AT4G10500	DLO1		2-oxoglutarate (2OG) and Fe(II)-dependent oxygenase superfamily protein
AT4G10600	T4F9.60		RING/FYVE/PHD zinc finger superfamily protein
AT4G10695	AT4G10695		CDC68-like protein
AT4G10800	F25I24.10		BTB/POZ domain protein
AT4G11000	T22B4.2		Ankyrin repeat family protein
AT4G11140	CRF1	encodes a member of the ERF (ethylene response factor) subfamily B-5 of ERF/AP2 transcription factor family. The protein contains one AP2 domain. There are 7 members in this subfamily. Also named as CRF1 (cytokinin response factor 1).	cytokinin response factor 1
AT4G11170	Resistance Methylated Gene 1	Encodes RMG1 (Resistance Methylated Gene 1), a NB-LRR disease resistance protein with a Toll/interleukin-1 receptor (TIR) domain at its N terminus. RMG1 is expressed at high levels in response to flg22 and in naive met1/nrpd2 relative to wild-type plants. Expression of this gene is controlled by DNA methylation in its promoter region. The RMG1 promoter region is constitutively demethylated by act…	Disease resistance protein (TIR-NBS-LRR class) family
AT4G11210	F8L21.1		Disease resistance-responsive (dirigent-like protein) family protein
AT4G11280	ACS6	encodes a a member of the 1-aminocyclopropane-1-carboxylate (ACC) synthase (S-adenosyl-L-methionine methylthioadenosine-lyase, EC 4.4.1.14) gene family	1-aminocyclopropane-1-carboxylic acid (acc) synthase 6
AT4G11320	AtCP2		Papain family cysteine protease
AT4G11400	F25E4.20		ARID/BRIGHT DNA-binding, ELM2 domain and myb-like DNA-binding domain-containing protein
AT4G11480	CRK32	Encodes a cysteine-rich receptor-like protein kinase.	cysteine-rich RLK (RECEPTOR-like protein kinase) 32
AT4G11650	OSM34	osmotin-like protein	osmotin 34
AT4G11660	AT-HSFB2B	member of Heat Stress Transcription Factor (Hsf) family	winged-helix DNA-binding transcription factor family protein
AT4G12390	PME1		pectin methylesterase inhibitor 1
AT4G12400	Hop3	Encodes one of the 36 carboxylate clamp (CC)-tetratricopeptide repeat (TPR) proteins (Prasad 2010, Pubmed ID: 20856808) with potential to interact with Hsp90/Hsp70 as co-chaperones.	stress-inducible protein
AT4G12410	SAUR35		SAUR-like auxin-responsive protein family
AT4G12490	T1P17.80		Bifunctional inhibitor/lipid-transfer protein/seed storage 2S albumin superfamily protein
AT4G12510	T1P17.100		Bifunctional inhibitor/lipid-transfer protein/seed storage 2S albumin superfamily protein
AT4G12520	T1P17.110		Bifunctional inhibitor/lipid-transfer protein/seed storage 2S albumin superfamily protein
AT4G12870	T20K18.220		Gamma interferon responsive lysosomal thiol (GILT) reductase family protein
AT4G13390	EXT12		Proline-rich extensin-like family protein
AT4G13420	HAK5	Encodes a protein of the KUP/HAK/KT potassium channel class that is upregulated in the roots by K levels.	high affinity K+ transporter 5
AT4G13560	UNE15		Late embryogenesis abundant protein (LEA) family protein
AT4G13575	AT4G13575		hypothetical protein
AT4G13580	T6G15.130		Disease resistance-responsive (dirigent-like protein) family protein
AT4G13650	F18A5.40		Pentatricopeptide repeat (PPR) superfamily protein
AT4G13810	RLP47		receptor like protein 47
AT4G14120	DL3100W		hypothetical protein
AT4G14270	DL3175W	Protein containing PAM2 motif which mediates interaction with the PABC domain of polyadenyl binding proteins.	polyadenylate-binding protein interacting protein
AT4G14368	AT4G14368		Regulator of chromosome condensation (RCC1) family protein
AT4G14400	ACD6	encodes a novel protein with putative ankyrin and transmembrane regions. It is a member of one of the largest uncharacterized gene families in higher plants. The gene is involved in resistance to Pseudomonas syringae.	ankyrin repeat family protein
AT4G14490	DL3285C		SMAD/FHA domain-containing protein
AT4G14630	GLP9	germin-like protein with N-terminal signal sequence that may target it to the vacuole, plasma membrane and/or outside the cell.	germin-like protein 9
AT4G14819	AT4G14819		hypothetical protein (DUF1677)
AT4G15093	LigB		catalytic LigB subunit of aromatic ring-opening dioxygenase family
AT4G15160	DL3625W		Bifunctional inhibitor/lipid-transfer protein/seed storage 2S albumin superfamily protein
AT4G15165	AT4G15165		N-terminal nucleophile aminohydrolases (Ntn hydrolases) superfamily protein
AT4G15210	BAM5	cytosolic beta-amylase expressed in rosette leaves and inducible by sugar. RAM1 mutants have reduced beta amylase in leaves and stems.	beta-amylase 5
AT4G15320	CSLB06	encodes a gene similar to cellulose synthase	cellulose synthase-like B6
AT4G15396	CYP702A6	a member of the cytochrome P450 family. molecular function unknown.	cytochrome P450, family 702, subfamily A, polypeptide 6
AT4G15410	PUX5		serine/threonine protein phosphatase 2A 55 kDa regulatory subunit B prime gamma
AT4G15420	DL3755W		Ubiquitin fusion degradation UFD1 family protein
AT4G15440	HPL1	Encodes a hydroperoxide lyase. Also a member of the CYP74B cytochrome p450 family. In the ecotype Columbia (Col) the gene contains a 10-nucleotide deletion in its first exon that causes it to code for a truncated protein that results in a non-functional hydroperoxide lyase.	hydroperoxide lyase 1
AT4G15530	PPDK	Encodes a dual-targeted protein believed to act as a pyruvate, orthophosphate dikinase. These enzymes are normally associated with C4 photosynthesis which does not occur in Arabidopsis. However, PPDK may play a role in remobilizing nitrogen during leaf senescence in Arabidopsis. The product of the long transcript (.1 gene model) was shown to be targeted to the chloroplast, whereas the shorter tra…	pyruvate orthophosphate dikinase
AT4G15680	DL3880W		Thioredoxin superfamily protein
AT4G15760	MO1	Encodes a protein with similarity to monooxygenases that are known to degrade salicylic acid (SA).	monooxygenase 1
AT4G15975	AT4G15975		RING/U-box superfamily protein
AT4G16140	DL4110W		proline-rich family protein
AT4G16270	DL4175W		peroxidase superfamily protein
AT4G16563	AT4G16563		Eukaryotic aspartyl protease family protein
AT4G16640	DL4345C		Matrixin family protein
AT4G16680	DL4365C		P-loop containing nucleoside triphosphate hydrolases superfamily protein
AT4G16790	DL4420C		hydroxyproline-rich glycoprotein family protein
AT4G16835	AT4G16835		Tetratricopeptide repeat (TPR)-like superfamily protein
AT4G17080	DL4570W		Histone H3 K4-specific methyltransferase SET7/9 family protein
AT4G17243	AT4G17243		hypothetical protein
AT4G17250	DL4660W		transmembrane protein
AT4G17770	TPS5	Encodes an enzyme putatively involved in trehalose biosynthesis. The protein has a trehalose synthase (TPS)-like domain that may or may not be active as well as a trehalose phosphatase (TPP)-like domain. Phosphorylated TPS5 extracted from Arabidopsis cells binds directly to 14-3-3 isoforms.	trehalose phosphatase/synthase 5
AT4G17785	MYB39	Encodes a putative transcription factor (MYB39).	myb domain protein 39
AT4G17905	ATL4H	Putative RING-H2 finger protein ATL4H.	RING/U-box superfamily protein
AT4G17970	ALMT12	Anion transporter involved in stomatal closure. Gene has 3 splicing variants.	aluminum-activated, malate transporter 12
AT4G18210	PUP10	Member of a family of proteins related to PUP1, a purine transporter. May be involved in the transport of purine and purine derivatives such as cytokinins, across the plasma membrane.	purine permease 10
AT4G18270	TRANS11	Encodes protein similar to similar to bacterial translocase I (mra Y). Expressed during flower bud development.	translocase 11
AT4G18340	T9A21.190		Glycosyl hydrolase superfamily protein
AT4G18390	TCP2		TEOSINTE BRANCHED 1, cycloidea and PCF transcription factor 2
AT4G18425	AT4G18425		transmembrane protein, putative (DUF679)
AT4G18510	CLE2	CLE2, putative ligand, member of large gene family homologous to Clavata3	CLAVATA3/ESR-related 2
AT4G18780	IRX1	Encodes a member of the cellulose synthase family involved in secondary cell wall biosynthesis. Mutants have abnormal xylem formation, reduced cellulose content, and enhanced drought and osmotic stress tolerance. Mediates resistance towards bacterial pathogens via ABA. Confers resistance towards bacterial and fungal pathogens, independent of salicylic acid, ethylene and jasmonate signaling.	cellulose synthase family protein
AT4G18820	F28A21.230		AAA-type ATPase family protein
AT4G19020	CMT2		chromomethylase 2
AT4G19050	T18B16.1		NB-ARC domain-containing disease resistance protein
AT4G19440	T5K18.220		Tetratricopeptide repeat (TPR)-like superfamily protein
AT4G19590	F24J7.150		Chaperone DnaJ-domain superfamily protein
AT4G19680	IRT2	encodes an iron transporter whose expression is induced by iron and zinc deficiency. Gene is specifically expressed in the external cell layers of the root subapical zone.	iron regulated transporter 2
AT4G20090	EMB1025		Pentatricopeptide repeat (PPR) superfamily protein
AT4G20270	BAM3	Encodes a CLAVATA1-related receptor kinase-like protein required for both shoot and flower meristem function. It has a broad expression pattern and is involved in vascular strand development in the leaf, control of leaf shape, size and symmetry, male gametophyte development and ovule specification and function.	Leucine-rich receptor-like protein kinase family protein
AT4G20740	EMB3131		Pentatricopeptide repeat (PPR-like) superfamily protein
AT4G21320	HSA32	Encodes heat-stress-associated 32-kD protein. Up-regulated by heat shock. Thermotolerance in a knockout mutant was compromised following a long recovery period (> 24 h) after acclimation heat shock treatment.	Aldolase-type TIM barrel family protein
AT4G21323	AT4G21323		Subtilase family protein
AT4G21440	MYB102	Encodes a MYB transcription factor involved in wounding and osmotic stress response. Member of the R2R3 factor gene family.	MYB-like 102
AT4G21580	F17L22.40		oxidoreductase, zinc-binding dehydrogenase family protein
AT4G21890	T8O5.100		zinc finger MYND domain protein
AT4G21920	F1N20.1		hypothetical protein
AT4G22470	F7K2.50		protease inhibitor/seed storage/lipid transfer protein (LTP) family protein
AT4G22513	AT4G22513	Encodes a Protease inhibitor/seed storage/LTP family protein	Bifunctional inhibitor/lipid-transfer protein/seed storage 2S albumin superfamily protein
AT4G22670	HIP1	Encodes one of the 36 carboxylate clamp (CC)-tetratricopeptide repeat (TPR) proteins (Prasad 2010, Pubmed ID: 20856808) with potential to interact with Hsp90/Hsp70 as co-chaperones.	HSP70-interacting protein 1
AT4G22760	T12H17.150		Tetratricopeptide repeat (TPR)-like superfamily protein
AT4G23280	CRK20	Encodes a cysteine-rich receptor-like protein kinase.	cysteine-rich RLK (RECEPTOR-like protein kinase) 20
AT4G23410	TET5	Member of TETRASPANIN family	tetraspanin5
AT4G23490	F16G20.2		fringe-like protein (DUF604)
AT4G23493	AT4G23493		hypothetical protein
AT4G23570	SGT1A	Closely related to SGT1B, may function in SCF(TIR1) mediated protein degradation. AtSGT1a and AtSGT1b are functionally redundant in the resistance to pathogenes. AtSGT1b was more highly expressed than AtSGT1. The N-terminal TPR domain of AtSGT1a reduces the steady-state level of Arabidopsis SGT1 proteins whereas the same domain from AtSGT1b enhances SGT1 accumulation. The TPR domain is dispensabl…	phosphatase-like protein
AT4G23600	CORI3	Encodes cystine lyase which is expected to be involved in amino acid metabolism, providing the plant with cysteine and the generation of precursors of ethylene biosynthesis. mRNA levels are elevated in response to wounding.	Tyrosine transaminase family protein
AT4G23690	DIR6	Encodes a homodimeric all-beta dirigent protein in the superfamily of calycins. Dirigent proteins impart stereoselectivity on the phenoxy radical coupling reaction yielding optically active lignans from two molecules of coniferyl alcohol.	Disease resistance-responsive (dirigent-like protein) family protein
AT4G23750	CRF2	encodes a member of the ERF (ethylene response factor) subfamily B-5 of ERF/AP2 transcription factor family. The protein contains one AP2 domain. There are 7 members in this subfamily. Monopteros target gene.	cytokinin response factor 2
AT4G23930	T32A16.100		Late embryogenesis abundant (LEA) hydroxyproline-rich glycoprotein family
AT4G23950	AtSUN5	Encodes a member of the mid-SUN subfamily of SUN-domain proteins. It is involved in early seed development and nuclear morphology.	Galactose-binding protein
AT4G24015	AT4G24015		RING/U-box superfamily protein
AT4G24110	T19F6.100		NADP-specific glutamate dehydrogenase
AT4G24150	GRF8	Growth regulating factor encoding transcription activator. One of the nine members of a GRF gene family, containing nuclear targeting domain. Involved in leaf development and expressed in shoot and flower.	growth-regulating factor 8
AT4G24420	T22A6.250		RNA-binding (RRM/RBD/RNP motifs) family protein
AT4G24430	T22A6.260		Rhamnogalacturonate lyase family protein
AT4G24570	DIC2	Encodes one of the mitochondrial dicarboxylate carriers (DIC): DIC1 (AT2G22500), DIC2 (AT4G24570), DIC3 (AT5G09470).	dicarboxylate carrier 2
AT4G25110	MC2	Encodes a type I metacaspase. Two Arabidopsis metacaspases, AT1G02170 (MC1) and AT4G25110 (MC2) antagonistically control programmed cell death in Arabidopsis. MC1 is a positive regulator of cell death and requires conserved caspase-like putative catalytic residues for its function. MC2 negatively regulates cell death. This function is independent of the putative catalytic residues. A third type I…	metacaspase 2
AT4G25200	HSP23.6-MITO	AtHSP23.6-mito mRNA, nuclear gene encoding mitochondrial	mitochondrion-localized small heat shock protein 23.6
AT4G25220	G3Pp2	Encodes a member of the phosphate starvation-induced glycerol-3-phosphate permease gene family: AT3G47420(G3Pp1), AT4G25220(G3Pp2), AT1G30560(G3Pp3), AT4G17550(G3Pp4) and AT2G13100(G3Pp5).	root hair specific 15
AT4G25260	F24A6.100		Plant invertase/pectin methylesterase inhibitor superfamily protein
AT4G25380	SAP10		stress-associated protein 10
AT4G25470	CBF2	Encodes a member of the DREB subfamily A-1 of ERF/AP2 transcription factor family (CBF2). The protein contains one AP2 domain. There are six members in this subfamily, including CBF1, CBF2, and CBF3. This gene is involved in response to low temperature, abscisic acid, and circadian rhythm. Overexpressing this gene leads to increased freeze tolerance and induces the expression level of 85 cold-ind…	C-repeat/DRE binding factor 2
AT4G25480	DREB1A	encodes a member of the DREB subfamily A-1 of ERF/AP2 transcription factor family (CBF3). The protein contains one AP2 domain. There are six members in this subfamily, including CBF1, CBF2, and CBF3. This gene is involved in response to low temperature and abscisic acid.	dehydration response element B1A
AT4G25580	M7J2.50		CAP160 protein
AT4G25760	GDU2	Encodes a member of the GDU (glutamine dumper) family proteins involved in amino acid export: At4g31730 (GDU1), At4g25760 (GDU2), At5g57685 (GDU3), At2g24762 (GDU4), At5g24920 (GDU5), At3g30725 (GDU6) and At5g38770 (GDU7).	glutamine dumper 2
AT4G25820	XTH14	Encodes a xyloglucan endotransglycosylase with a clear preference for non-fucosylated xyloglucan polymer.	xyloglucan endotransglucosylase/hydrolase 14
AT4G25990	CIL	chloroplast import apparatus CIA2-like. CIA2 is a transcription factor which upregulates chloroplast translocon genes	CCT motif family protein
AT4G26010	F20B18.120		Peroxidase superfamily protein
AT4G26260	MIOX4	Encodes a myo-inositol oxygenase.	myo-inositol oxygenase 4
AT4G26270	PFK3		phosphofructokinase 3
AT4G26490	M3E9.80		Late embryogenesis abundant (LEA) hydroxyproline-rich glycoprotein family
AT4G26701	AT4G26701		DNA binding / DNA topoisomerase type I
AT4G26750	EXT-like	Encodes a protein involved in mediating plant responses to pathogenesis. Loss of function mutations have increased susceptibility to bacterial pathogens and are defective in pathogen induced endocytosis and vesicle trafficking. LIP5 physically interacts with SKD1 and that interaction is required for its resistance phenotype. LIP5 is phosphorylated by MPK3 and MPK6, both of which are components of…	hydroxyproline-rich glycoprotein family protein
AT4G26780	AR192	unknown function	Co-chaperone GrpE family protein
AT4G27260	WES1	encodes an IAA-amido synthase that conjugates Asp and other amino acids to auxin in vitro. Lines carrying insertions in this gene are hypersensitive to auxin. It is involved in camalexin biosynthesis via conjugating indole-3-carboxylic acid (ICA) and cysteine (Cys).	Auxin-responsive GH3 family protein
AT4G27450	F27G19.50		aluminum induced protein with YGL and LRDR motifs
AT4G27590	T29A15.80		Heavy metal transport/detoxification superfamily protein
AT4G27595	AT4G27595	Encodes a microtubule-associated protein.	WEB family protein (DUF827)
AT4G27652	AT4G27652		hypothetical protein
AT4G27657	AT4G27657		hypothetical protein
AT4G27670	HSP21	Encodes Hsp21, a chloroplast located small heat shock protein. A structure model of Hsp21, obtained by homology modeling, single-particle electron microscopy, and lysine-specific chemical crosslinking, shows that the Hsp21 subunits are arranged in two hexameric discs, rotated by 25 degree in relation to each other.	heat shock protein 21
AT4G27950	CRF4	encodes a member of the ERF (ethylene response factor) subfamily B-5 of ERF/AP2 transcription factor family. The protein contains one AP2 domain. There are 7 members in this subfamily.	cytokinin response factor 4
AT4G28010	RNA processing factor 5		Tetratricopeptide repeat (TPR)-like superfamily protein
AT4G28110	MYB41	Member of the R2R3 factor gene family. Expression is induced in response to dessication, ABA and salt treatment. Overexpression of Myb41 results in abnormal cuticle development and decreased cell expansion.	myb domain protein 41
AT4G28310	F26K10.190		microtubule-associated protein
AT4G28420	F20O9.100		Tyrosine transaminase family protein
AT4G28530	NAC074		NAC domain containing protein 74
AT4G28690	AT4G28690		hypothetical protein
AT4G28720	YUC8	Auxin biosynthetic gene regulated by RVE1. Overexpression leads to suppression of bri1 phenotype.	Flavin-binding monooxygenase family protein
AT4G28940	F25O24.60		Phosphorylase superfamily protein
AT4G29010	AIM1	Functions in beta-oxidation of fatty acids, similar to CuMFP with L-3-hydroxyacyl-CoA hydrolyase, L-3-hydroxyacyl-dehydrogenase, D-3-hydroxyacyl-CoA epimerase, and 3, 2-enoyl-CoA isomerase activities	Enoyl-CoA hydratase/isomerase family
AT4G29030	F19B15.60		Putative membrane lipoprotein
AT4G29140	ADS1	Encodes Activated Disease Susceptibility 1 (ADS1), a putative MATE (multidrug and toxic compound extrusion) transport protein that negatively regulates plant disease resistance.	MATE efflux family protein
AT4G29330	DER1		DERLIN-1
AT4G29560	T16L4.70		fanconi anemia group E protein FANCE protein
AT4G29610	T16L4.120		Cytidine/deoxycytidylate deaminase family protein
AT4G29700	T16L4.210		Alkaline-phosphatase-like family protein
AT4G30080	ARF16	Involved in root cap cell differentiation. Gene expression is regulated by mir160.Located in the nucleus.	auxin response factor 16
AT4G30130	F6G3.160		DUF630 family protein (DUF630 and DUF632)
AT4G30320	F17I23.340		CAP (Cysteine-rich secretory proteins, Antigen 5, and Pathogenesis-related 1 protein) superfamily protein
AT4G30370	F17I23.290		RING/U-box superfamily protein
AT4G30450	F17I23.210		glycine-rich protein
AT4G31000	F6I18.90		Calmodulin-binding protein
AT4G31380	FLP1	encodes a small protein with unknown function and is similar to flower promoting factor 1. This gene is not expressed in apical meristem after floral induction but is expressed in roots, flowers, and in low abundance, leaves.	flowering-promoting factor-like protein
AT4G31615	REM35		Transcriptional factor B3 family protein
AT4G31730	GDU1	Glutamine dumper1 is a putative transmembrane protein. It is involved in glutamine secretion	glutamine dumper 1
AT4G31805	POLAR	Encodes POLAR, a protein associated with cellular asymmetry of meristemoids. Its transcript levels change after inducing MUTE expression in a mute background.	WRKY family transcription factor
AT4G31840	ENODL15		early nodulin-like protein 15
AT4G31875	AT4G31875		hypothetical protein
AT4G31910	BAT1	Encodes an acyltransferase that can modify brassinosteroids (BRs) by acylation and may modulate endogenous BR levels.	HXXXD-type acyl-transferase family protein
AT4G31970	CYP82C2	member of CYP82C	cytochrome P450, family 82, subfamily C, polypeptide 2
AT4G32208	AT4G32208		heat shock protein 70 (Hsp 70) family protein
AT4G32460	F8B4.160		choice-of-anchor C domain protein, putative (Protein of unknown function, DUF642)
AT4G32800	T16I18.10	encodes a member of the DREB subfamily A-4 of ERF/AP2 transcription factor family. The protein contains one AP2 domain. There are 17 members in this subfamily including TINY.	Integrase-type DNA-binding superfamily protein
AT4G33660	T16L1.2		cysteine-rich TM module stress tolerance protein
AT4G33810	T16L1.300		Glycosyl hydrolase superfamily protein
AT4G33990	EMB2758		Tetratricopeptide repeat (TPR)-like superfamily protein
AT4G34320	F10M10.90		transmembrane protein, putative (DUF677)
AT4G34340	TAF8		TBP-associated factor 8
AT4G34420	F10M10.190		P-loop containing nucleoside triphosphate hydrolases superfamily protein
AT4G34750	F11I11.5		SAUR-like auxin-responsive protein family
AT4G34760	F11I11.11		SAUR-like auxin-responsive protein family
AT4G34930	F11I11.170		PLC-like phosphodiesterases superfamily protein
AT4G35070	T12J5.5		SBP (S-ribonuclease binding protein) family protein
AT4G35180	LHT7		LYS/HIS transporter 7
AT4G35200	T12J5.70		hypothetical protein (DUF241)
AT4G35210	T12J5.80		carrier protein (DUF241)
AT4G35350	XCP1	tracheary element vacuolar protein	xylem cysteine peptidase 1
AT4G35480	RHA3B	Encodes a putative RING-H2 finger protein RHA3b.	RING-H2 finger A3B
AT4G35540	F8D20.50	Encodes a novel plant-specific TFIIB-related protein that can interact with TBP2 and bind DNA. It can also form a homodimer and interact with the subunits of RNA polymerases. Mutant pollen fails to germinate.	POLLEN-EXPRESSED TRANSCRIPTION FACTOR 2
AT4G35685	AT4G35685		DNA-directed RNA polymerase III subunit
AT4G35810	F4B14.80		2-oxoglutarate (2OG) and Fe(II)-dependent oxygenase superfamily protein
AT4G35970	APX5	Encodes a microsomal ascorbate peroxidase APX5. Ascorbate peroxidases are enzymes that scavenge hydrogen peroxide in plant cells. Eight types of APX have been described for Arabidopsis: three cytosolic (APX1, APX2, APX6), two chloroplastic types (stromal sAPX, thylakoid tAPX), and three microsomal (APX3, APX4, APX5) isoforms.	ascorbate peroxidase 5
AT4G36180	F23E13.70		Leucine-rich receptor-like protein kinase family protein
AT4G36260	STY2	A member of SHI gene family. Arabidopsis thaliana has ten members that encode proteins with a RING finger-like zinc finger motif. Despite being highly divergent in sequence, many of the SHI-related genes are partially redundant in function and synergistically promote gynoecium, stamen and leaf development in Arabidopsis. Encodes protein with a single zinc finger motif and a members of a small gen…	Lateral root primordium (LRP) protein-like protein
AT4G36620	GATA19	Encodes a member of the GATA factor family of zinc finger transcription factors.	GATA transcription factor 19
AT4G36990	HSF4	Encodes a protein whose sequence is similar to heat shock factors that regulate the expression of heat shock proteins. Transcript level is increased in response to heat shock. However, overexpression of this gene did not result in the increase of decrease of heat shock proteins.	heat shock factor 4
AT4G37030	AP22.73		membrane protein
AT4G37290	F6G17.7		transmembrane protein
AT4G37370	CYP81D8	member of CYP81D	cytochrome P450, family 81, subfamily D, polypeptide 8
AT4G37580	HLS1	involved in apical hook development. putative N-acetyltransferase	Acyl-CoA N-acyltransferases (NAT) superfamily protein
AT4G37630	CYCD5;1	core cell cycle genes; a quantitative trait gene for endoreduplication.	cyclin d5;1
AT4G37682	AT4G37682		hypothetical protein (DUF1399)
AT4G37685	AT4G37685		hypothetical protein
AT4G37740	GRF2	Growth regulating factor encoding transcription activator. One of the nine members of a GRF gene family, containing nuclear targeting domain. Mutants result in smaller leaves indicating the role of the gene in leaf development. Expressed in root, shoot and flower	growth-regulating factor 2
AT4G38010	F20D10.130		Pentatricopeptide repeat (PPR-like) superfamily protein
AT4G38062	AT4G38062		basic helix loop helix (bHLH) DNA-binding superfamily protein
AT4G38660	T9A14.6		Pathogenesis-related thaumatin superfamily protein
AT4G38840	F19H22.7		SAUR-like auxin-responsive protein family
AT4G38860	F19H22.1		SAUR-like auxin-responsive protein family
AT4G39010	GH9B18		glycosyl hydrolase 9B18
AT4G39110	T22F8.10		Malectin/receptor-like protein kinase family protein
AT4G39780	T19P19.170	encodes a member of the DREB subfamily A-6 of ERF/AP2 transcription factor family. The protein contains one AP2 domain. There are 8 members in this subfamily including RAP2.4.	Integrase-type DNA-binding superfamily protein
AT4G39790	T19P19.180		bZIP transcription factor, putative (DUF630 and DUF632)
AT4G39800	MIPS1	** Referred to as MIPS2 in Mitsuhashi et al 2008. myo-inositol-1-phosphate synthase isoform 1.Expressed in leaf, root and silique. Immunolocalization experiments with an antibody recognizing MIPS1, MIPS2, and MIPS3 showed endosperm localization.	myo-inositol-1-phosphate synthase 1
AT4G39810	NAC45/86-DEPENDENT EXONUCLEASE-DOMAIN PROTEIN 4		Polynucleotidyl transferase, ribonuclease H-like superfamily protein
AT4G40020	T5J17.190		Myosin heavy chain-related protein
AT4G40090	AGP3		arabinogalactan protein 3
AT5G01180	PTR5	Encodes a dipeptide transporter expressed in pollen and ovules during early seed development. GFP-tagged PTR5 localizes to the plasma membrane.	peptide transporter 5
AT5G01710	F7A7.230		methyltransferase
AT5G01740	T20L15.10		Nuclear transport factor 2 (NTF2) family protein
AT5G01870	T20L15.140	Predicted to encode a PR (pathogenesis-related) protein. Belongs to the lipid transfer protein (PR-14) family with the following members: At2g38540/LTP1, At2g38530/LTP2, At5g59320/LTP3, At5g59310/LTP4, At3g51600/LTP5, At3g08770/LTP6, At2g15050/LTP7, At2g18370/LTP8, At2g15325/LTP9, At5g01870/LTP10, At4g33355/LTP11, At3g51590/LTP12, At5g44265/LTP13, At5g62065/LTP14, At4g08530/LTP15.	Bifunctional inhibitor/lipid-transfer protein/seed storage 2S albumin superfamily protein
AT5G01930	MAN6	Encodes a endo-beta-mannanase involved in seed germination.	Glycosyl hydrolase superfamily protein
AT5G02190	PCS1	encodes an aspartic protease, has an important role in determining cell fate during embryonic development and in reproduction processes. The loss-of-function mutation of PCS1 causes degeneration of both male and female gametophytes and excessive cell death of developing embryos during torpedo stage.	Eukaryotic aspartyl protease family protein
AT5G02330	T1E22.90		Cysteine/Histidine-rich C1 domain family protein
AT5G02480	T22P11.70		HSP20-like chaperones superfamily protein
AT5G02490	Hsp70-2		Heat shock protein 70 (Hsp 70) family protein
AT5G02500	HSC70-1	encodes a member of heat shock protein 70 family.	heat shock cognate protein 70-1
AT5G02670	T22P11.260		hypothetical protein
AT5G02690	F9G14.2		hypothetical protein
AT5G02780	GSTL1	Encodes a member of the lambda family of glutathione transferases. It has thiol transferase activity and self S-glutathionylation activity in vitro.	glutathione transferase lambda 1
AT5G03140	F15A17.170		Concanavalin A-like lectin protein kinase family protein
AT5G03190	CPUORF47		peptide upstream protein
AT5G03210	DIP2	Encodes a small polypeptide contributing to resistance to potyvirus.	E3 ubiquitin-protein ligase
AT5G03240	UBQ3	encodes ubiquitin that is attached to proteins destined for degradation. UBQ3 is most homologous with UBQ4, and is expressed in higher levels in vegetative tissue but lower levels in flowers than UBQ4. UBQ3 encodes different number of ubiquitins in different ecotypes. UBQ3 transcript level is modulated by UV-B and light/dark treatments.	polyubiquitin 3
AT5G03260	LAC11	putative laccase, a member of laccase family of genes (17 members in Arabidopsis).	laccase 11
AT5G03380	F12E4.120		Heavy metal transport/detoxification superfamily protein
AT5G03870	MED24.17		Glutaredoxin family protein
AT5G03990	F8F6.200		FK506-binding-like protein
AT5G04050	F8F6.260		RNA-directed DNA polymerase (reverse transcriptase)
AT5G04170	F21E1.90		Calcium-binding EF-hand family protein
AT5G04200	MC9	Encodes a putative metacaspase. Arabidopsis contains three type I MCP genes (MCP1a-c) and six type II MCP genes (MCP2a#Aeif): AtMCP1a/At5g64240, AtMCP1b/At1g02170, AtMCP1c/At4g25110, AtMCP2a/At1g79310, AtMCP2b/At1g79330, AtMCP2c/At1g79320, AtMCP2d/At1g79340, AtMCP2e/At1g16420, AtMCP2f/At5g04200.	metacaspase 9
AT5G04340	ZAT6	putative c2h2 zinc finger transcription factor mRNA	6
AT5G04410	NAC2	NAC family member, functions as a transcriptional activator, regulates flavonoid biosynthesis under high light.	NAC domain containing protein 2
AT5G04840	MUK11.16		bZIP protein
AT5G04890	RTM2	Specifically restricts the long-distance movement of tobacco etch potyvirus (TEV) without involving either hypersensitive cell death or systemic acquired resistance. Multidomain protein containing an N-terminal region with high similarity to plant small heat shock proteins (HSPs).	HSP20-like chaperones superfamily protein
AT5G05190	K2A11.6		hypothetical protein (DUF3133)
AT5G05350	K18I23.15		PLAC8 family protein
AT5G05410	DREB2A	Encodes a transcription factor that specifically binds to DRE/CRT cis elements (responsive to drought and low-temperature stress). Belongs to the DREB subfamily A-2 of ERF/AP2 transcription factor family (DREB2A). There are eight members in this subfamily including DREB2B. The protein contains one AP2 domain. Overexpression of transcriptional activation domain of DREB2A resulted in significant dr…	DRE-binding protein 2A
AT5G05530	MOP10.7		RING/U-box superfamily protein
AT5G05600	MOP10.14		2-oxoglutarate (2OG) and Fe(II)-dependent oxygenase superfamily protein
AT5G05810	ATL43		RING/U-box superfamily protein
AT5G05960	K18J17.13		Bifunctional inhibitor/lipid-transfer protein/seed storage 2S albumin superfamily protein
AT5G06380	MHF15.10		hypothetical protein
AT5G06630	F15M7.16		proline-rich extensin-like family protein
AT5G06640	EXT10		Proline-rich extensin-like family protein
AT5G06940	MOJ9.11		Leucine-rich repeat receptor-like protein kinase family protein
AT5G07000	ST2B	Encodes a member of the sulfotransferase family of proteins. Although it has 85%25 amino acid identity with ST2A (At5g07010), this protein is not able to transfer a sulfate group to 11- or 12-hydroxyjasmonic acid in vitro. It may be able to act on structurally related jasmonates.	sulfotransferase 2B
AT5G07010	ST2A	Encodes a sulfotransferase that acts specifically on 11- and 12-hydroxyjasmonic acid. Transcript levels for this enzyme are increased by treatments with jasmonic acid (JA), 12-hydroxyJA, JA-isoleucine, and 12-oxyphytodienoic acid (a JA precursor).	sulfotransferase 2A
AT5G07080	T28J14.20		HXXXD-type acyl-transferase family protein
AT5G07330	T2I1.40		NFU1 iron-sulfur cluster protein
AT5G07620	MBK20.5		Protein kinase superfamily protein
AT5G07720	XXT3		Galactosyl transferase GMA12/MNN10 family protein
AT5G08000	E13L3	Encodes a member of the X8-GPI family of proteins. It localizes to the plasmodesmata and binds callose.	glucan endo-1,3-beta-glucosidase-like protein 3
AT5G08350	F8L15.80		GRAM domain-containing protein / ABA-responsive protein-like protein
AT5G08490	SLG1		Tetratricopeptide repeat (TPR)-like superfamily protein
AT5G09460	T5E8.260		transcription factor bHLH143
AT5G09590	MTHSC70-2	heat shock protein 70 (Hsc70-5); nuclear	mitochondrial HSO70 2
AT5G09600	SDH3-1	Encodes one of the membrane anchor subunits of the mitochondrial respiratory complex II. The protein is encoded by the nuclear genome but is imported into the mitochondrion. There are two genes that encode this protein, the other is SDH3-2.	succinate dehydrogenase 3-1
AT5G09610	PUM21	Encodes a member of the Arabidopsis Pumilio (APUM) proteins containing PUF domain (eight repeats of approximately 36 amino acids each). PUF proteins regulate both mRNA stability and translation through sequence-specific binding to the 3' UTR of target mRNA transcripts.	pumilio 21
AT5G09950	MEF7	Encodes a DYW-class PPR protein required for RNA editing at four sites in mitochondria of A. thaliana.	Tetratricopeptide repeat (TPR)-like superfamily protein
AT5G10130	T31P16.120		Pollen Ole e 1 allergen and extensin family protein
AT5G10310	F18D22.80		EPIDERMAL PATTERNING FACTOR-like protein
AT5G10440	CYCD4;2	Encodes a cyclin involved in cell proliferation during stomatal cell lineage development.	cyclin d4;2
AT5G10695	AT5G10695		methionyl-tRNA synthetase
AT5G10790	UBP22	Encodes a ubiquitin-specific protease.	ubiquitin-specific protease 22
AT5G10990	SAUR69		SAUR-like auxin-responsive protein family
AT5G11110	SPS2F	Encodes a protein with putative sucrose-phosphate synthase activity.Involved in pollen exine formation.	sucrose phosphate synthase 2F
AT5G11320	YUC4	Belongs to the YUC gene family. Encodes a predicted flavin monooxygenase YUC4 involved in auxin biosynthesis and plant development.	Flavin-binding monooxygenase family protein
AT5G11620	T22P22.10		SWIM zinc finger family protein / mitogen-activated protein kinase kinase kinase (MAPKKK)-like protein
AT5G11670	NADP-ME2	The malic enzyme (EC 1.1.1.40) encoded by AtNADP-ME2 is presumably a cytosolic enzyme involved in malate metabolism and possibly assisting the oxidative pentose phosphate pathway. AtNADP-ME2 counts for the major part of NADP-ME activity in mature tissues of Arabidopsis.	NADP-malic enzyme 2
AT5G11680	T22P22.70		classical AGP protein
AT5G12020	HSP17.6II		17.6 kDa class II heat shock protein
AT5G12030	HSP17.6A	Encodes a cytosolic small heat shock protein with chaperone activity that is induced by heat and osmotic stress and is also expressed late in seed development.	heat shock protein 17.6A
AT5G12110	MXC9.7		elongation factor 1-beta 1
AT5G12840	NF-YA1	Encodes a subunit of CCAAT-binding complex, binds to CCAAT box motif present in some plant promoter sequences. One of three members of this class (HAP2A, HAP2B, HAP2C), it is expressed in vegetative and reproductive tissues.	nuclear factor Y, subunit A1
AT5G12870	MYB46	Encodes MYB46, member of the R2R3 factor gene family. Modulates Disease Susceptibility to Botrytis cinerea.	myb domain protein 46
AT5G13150	EXO70C1	A member of EXO70 gene family, putative exocyst subunits, conserved in land plants. Arabidopsis thaliana contains 23 putative EXO70 genes, which can be classified into eight clusters on the phylogenetic tree.	exocyst subunit exo70 family protein C1
AT5G13230	T31B5.50		Tetratricopeptide repeat (TPR)-like superfamily protein
AT5G13290	CRN	Encodes a protein with predicted Ser/Thr kinase activity and membrane localization that is involved in the CLV3 signaling pathway that represses WUS expression in the meristem. Loss of function of CRN can suppress the phenotype caused by overexpression of CLV3. SOL2 isolated as a suppressor of root- specific overexpression of CLE19, a clavata3 like gene. sol2 partially suppresses the short root p…	Protein kinase superfamily protein
AT5G13320	PBS3	Encodes an enzyme capable of conjugating amino acids to 4-substituted benzoates. 4-HBA (4-hydroxybenzoic acid) and pABA (4-aminobenzoate) may be targets of the enzyme in Arabidopsis, leading to the production of pABA-Glu, 4HBA-Glu, or other related compounds. This enzyme is involved in disease-resistance signaling. It is required for the accumulation of salicylic acid, activation of defense respo…	Auxin-responsive GH3 family protein
AT5G14350	F18O22.140		Pentatricopeptide repeat (PPR) superfamily protein
AT5G14770	T9L3.70		PPR repeat protein
AT5G14780	FDH	Encodes a NAD-dependent formate dehydrogenase.	formate dehydrogenase
AT5G15010	F2G14.130		Tetratricopeptide repeat (TPR)-like superfamily protein
AT5G15250	FTSH6	Encodes an FtsH protease that is localized to the chloroplast. AtFtsH6 is involved in the degradation of both Lhcb3 and Lhcb1 during senescence and high-light acclimation.	FTSH protease 6
AT5G15360	F8M21.250		transmembrane protein
AT5G15450	CLPB3	Encodes a chloroplast-targeted Hsp101 homologue. Functions as a molecular chaperone involved in plastid differentiation mediating internal thylakoid membrane formation and conferring thermotolerance to chloroplasts during heat stress. APG6 is constitutively expressed in the root tips, the organ boundary region, the reproductive tissues of mature plants where plastids exist as proplastids, and sli…	casein lytic proteinase B3
AT5G15830	bZIP3		basic leucine-zipper 3
AT5G15960	KIN1	cold and ABA inducible protein kin1, possibly functions as an anti-freeze protein. Transcript level of this gene is induced by cold, ABA, dehydration and osmoticum (mannitol). However, protein activity of GUS fused to the promoter of this gene is inhibited by cold treatment, suggesting an inhibition of the protein by increased transcript level.	stress-responsive protein (KIN1) / stress-induced protein (KIN1)
AT5G15970	KIN2	Encodes a gene that can be induced by cold and abscisic acid and may be involved in cold acclimation and salt tolerance.	stress-responsive protein (KIN2) / stress-induced protein (KIN2) / cold-responsive protein (COR6.6) / cold-regulated protein (COR6.6)
AT5G16640	MTG13.9		Pentatricopeptide repeat (PPR) superfamily protein
AT5G16860	F2K13.10		Tetratricopeptide repeat (TPR)-like superfamily protein
AT5G17360	MKP11.17		DNA ligase
AT5G17420	IRX3	Encodes a xylem-specific cellulose synthase that is phosphorylated on one or more serine residues (on either S185 or one of S180 or S181).	Cellulose synthase family protein
AT5G17820	MVA3.170		Peroxidase superfamily protein
AT5G18340	F20L16.60		ARM repeat superfamily protein
AT5G18560	PUCHI	Encodes PUCHI, a member of the ERF (ethylene response factor) subfamily B-1 of ERF/AP2 transcription factor family. The protein contains one AP2 domain. There are 15 members in this subfamily including ATERF-3, ATERF-4, ATERF-7, and leafy petiole. PUCHI is required for morphogenesis in the early lateral root primordium of Arabidopsis. Expressed in early floral meristem (stage 1 to 2). Required fo…	Integrase-type DNA-binding superfamily protein
AT5G18740	F17K4.1		hypothetical protein (DUF3444)
AT5G18950	F17K4.200		Tetratricopeptide repeat (TPR)-like superfamily protein
AT5G19040	IPT5	Encodes cytokinin synthase.	isopentenyltransferase 5
AT5G19870	T29J13.1		transmembrane epididymal protein (DUF716)
AT5G19875	AT5G19875		transmembrane protein
AT5G20630	GER3	Encodes a germin-like protein. Its transcripts are more abundant in RNA from leaves collected in the evening, suggesting some kind of circadian regulation.	germin 3
AT5G20670	T1M15.70		DUF1677 family protein (DUF1677)
AT5G20885	AT5G20885		RING/U-box superfamily protein
AT5G20970	F22D1.140		HSP20-like chaperones superfamily protein
AT5G21910	AT5G21910		transmembrane protein
AT5G22060	J2	Co-chaperonin similar to E. coli DnaJ	DNAJ homologue 2
AT5G22240	OFP10		Ovate family protein
AT5G22555	AT5G22555		transmembrane protein
AT5G22930	MRN17.16		enabled-like protein (DUF1635)
AT5G23170	MKD15.3		Protein kinase superfamily protein
AT5G23370	MKD15.23		GRAM domain-containing protein / ABA-responsive protein-like protein
AT5G23400	K19M13.1		Leucine-rich repeat (LRR) family protein
AT5G23800	DUF 10	Member of the plant-specific DUF724 protein family. Arabidopsis has 10 DUF724 proteins. Loss of function mutant has a WT phenotype	agenet domain protein (DOMAIN OF UNKNOWN FUNCTION 724 10)
AT5G23920	MRO11.4		transmembrane protein
AT5G23980	FRO4	Encodes a ferric chelate reductase that is expressed at low levels in roots,shoots and cotyledons, but not flowers. Its transcription is regulated by FIT1.	ferric reduction oxidase 4
AT5G24010	MZF18.11		Protein kinase superfamily protein
AT5G24510	K18P6.3		60S acidic ribosomal protein family
AT5G24660	LSU2		response to low sulfur 2
AT5G24780	VSP1	encodes an acid phosphatase similar to soybean vegetative storage proteins. Gene expression is induced by wounding and jasmonic acid.	vegetative storage protein 1
AT5G24920	GDU5	Encodes a member of the GDU (glutamine dumper) family proteins involved in amino acid export: At4g31730 (GDU1), At4g25760 (GDU2), At5g57685 (GDU3), At2g24762 (GDU4), At5g24920 (GDU5), At3g30725 (GDU6) and At5g38770 (GDU7).	glutamine dumper 5
AT5G25090	ENODL13		early nodulin-like protein 13
AT5G25160	ZFP3	Encodes a zinc finger protein containing only a single zinc finger.	zinc finger protein 3
AT5G25250	FLOT1	Encodes a protein that is involved in a membrane microdomain-dependent, but clathrin-independent, endocytic pathway required for optimal seedling development.	SPFH/Band 7/PHB domain-containing membrane-associated protein family
AT5G25260	F21J6.109		SPFH/Band 7/PHB domain-containing membrane-associated protein family
AT5G25280	F18G18.20		serine-rich protein-like protein
AT5G25370	PLDALPHA3	member of C2-PLD subfamily. Analyses on the gene structures/sequences, overall amino acid sequences, and domain structures indicate that PLDalpha3 is most closely related to other two PLDalphas than to other PLDs. Phylogenetic analysis has not identified a true ortholog for PLDalpha3. Involved in hyperosmotic response.	phospholipase D alpha 3
AT5G25450	F18G18.190		Cytochrome bd ubiquinol oxidase, 14kDa subunit
AT5G25610	RD22	responsive to dehydration 22 (RD22) mediated by ABA	BURP domain-containing protein
AT5G25830	GATA12	Encodes a member of the GATA factor family of zinc finger transcription factors.	GATA transcription factor 12
AT5G25930	F18A17.4		kinase family with leucine-rich repeat domain-containing protein
AT5G25970	T1N24.19		Core-2/I-branching beta-1,6-N-acetylglucosaminyltransferase family protein
AT5G26622	AT5G26622		Beta-galactosidase related protein
AT5G26790	F2P16.50		transmembrane protein
AT5G26865	AT5G26865		AGAMOUS-like MADS-box protein
AT5G27093	AT5G27093		hypothetical protein
AT5G27330	F21A20.40		Prefoldin chaperone subunit family protein
AT5G28300	AtGT2L	Encodes a Ca(2+)-dependent CaM-binding protein. AtGT2L specifically targets the nucleus and possesses both transcriptional activation and DNA-binding abilities, implicating its function as a nuclear transcription factor.	Duplicated homeodomain-like superfamily protein
AT5G28640	AN3	Encodes a protein with similarity to mammalian transcriptional coactivator that is involved in cell proliferation during leaf and flower development. Loss of function mutations have narrow, pointed leaves and narrow floral organs. AN3 interacts with members of the growth regulating factor (GRF) family of transcription factors.	SSXT family protein
AT5G28910	F7P1.2		alpha-(1,6)-fucosyltransferase
AT5G35320	T26D22.2		DBH-like monooxygenase
AT5G35490	MRU1	Encodes MRU1 (mto 1 responding up). Up-regulated in mto1-1 mutant that over-accumulates soluble methionine. A maternally expressed imprinted gene.	mto 1 responding up 1
AT5G36180	scpl1		serine carboxypeptidase-like 1
AT5G36740	MPK17.2		Acyl-CoA N-acyltransferase with RING/FYVE/PHD-type zinc finger protein
AT5G37020	ARF8	Encodes a member of the auxin response factor family. Mediates auxin response via expression of auxin regulated genes. Acts redundantly with ARF6 to control stamen elongation and flower maturation. Expression of ARF8 is controlled by miR167.	auxin response factor 8
AT5G37260	RVE2	Encodes a MYB family transcription factor Circadian 1 (CIR1). Involved in circadian regulation in Arabidopsis.	Homeodomain-like superfamily protein
AT5G37478	AT5G37478		TPX2 (targeting protein for Xklp2) protein family
AT5G37570	K12B20.3		Pentatricopeptide repeat (PPR-like) superfamily protein
AT5G37670	K12B20.120		HSP20-like chaperones superfamily protein
AT5G37750	K12B20.23		Chaperone DnaJ-domain superfamily protein
AT5G38040	F16F17.40		UDP-Glycosyltransferase superfamily protein
AT5G38210	MXA21.10		Protein kinase family protein
AT5G38320	MSI17.5		hypothetical protein
AT5G38850	K15E6.30		Disease resistance protein (TIR-NBS-LRR class)
AT5G38900	K15E6.80		Thioredoxin superfamily protein
AT5G38910	K15E6.90		RmlC-like cupins superfamily protein
AT5G39160	K3K3.1		RmlC-like cupins superfamily protein
AT5G39190	GER2	germin-like protein (GLP2a)	germin-like protein 2
AT5G39990	beta-glucuronosyltransferase 14A	Encodes GlcAT14A, a beta-glucuronosyltransferase involved in the biosynthesis of type II arabinogalactan. The protein was localized to the Golgi apparatus when transiently expressed in Nicotiana benthamiana. Plays a role in cell elongation during seedling growth.	Core-2/I-branching beta-1,6-N-acetylglucosaminyltransferase family protein
AT5G40010	AATP1	Encodes a mitochondrial ATPase involved in seed and silique development.	AAA-ATPase 1
AT5G40020	MYH19.180		Pathogenesis-related thaumatin superfamily protein
AT5G40030	MUD12.10		Protein kinase superfamily protein
AT5G40060	MUD12.40		Disease resistance protein (NBS-LRR class) family
AT5G40400	MPO12.110		Pentatricopeptide repeat (PPR) superfamily protein
AT5G40510	MNF13.5		Sucrase/ferredoxin-like family protein
AT5G40880	MHK7.11		WD-40 repeat family protein / zfwd3 protein (ZFWD3)
AT5G41170	MEE6.24		Pentatricopeptide repeat (PPR-like) superfamily protein
AT5G41330	MYC6.4		BTB/POZ domain with WD40/YVTN repeat-like protein
AT5G41750	MUF8.3		Disease resistance protein (TIR-NBS-LRR class) family
AT5G42150	MJC20.26		Glutathione S-transferase family protein
AT5G42510	MDH9.21		Disease resistance-responsive (dirigent-like protein) family protein
AT5G42530	MDH9.23		hypothetical protein
AT5G42830	MBD2.2		HXXXD-type acyl-transferase family protein
AT5G42965	AT5G42965		Polynucleotidyl transferase, ribonuclease H-like superfamily protein
AT5G43020	MMG4.2		Leucine-rich repeat protein kinase family protein
AT5G43155	AT5G43155		QWRF motif protein
AT5G43170	ZF3	Encodes zinc finger protein. mRNA levels are elevated in response to high salinity and low temperature. The protein is localized to the nucleus and acts as a transcriptional repressor.	zinc-finger protein 3
AT5G43180	K24F5.2		transmembrane protein, putative (Protein of unknown function, DUF599)
AT5G43270	SPL2	member of the SPL (squamosa-promoter binding protein-like) gene family, a novel gene family encoding DNA binding proteins and putative transcription factors. In conjunction with SPL10 and SPL11, SPL2 redundantly controls proper development of lateral organs in association with shoot maturation in the reproductive phase.	squamosa promoter binding protein-like 2
AT5G43290	WRKY49	member of WRKY Transcription Factor; Group II-c	WRKY DNA-binding protein 49
AT5G43350	PHT1;1	Encodes an inorganic phosphate transporter Pht1;1. Mutants display enhanced arsenic accumulation. Members of the Pht1 family of phosphate transporters include: Pht1;1/At5g43350, Pht1;2/At5g43370, Pht1;3/At5g43360, Pht1;4/At2g38940, Pht1;5/At2g32830, Pht1;6/At5g43340, Pht1;7/At3g54700, Pht1;8/At1g20860, Pht1;9/At1g76430 (Plant Journal 2002, 31:341).	phosphate transporter 1;1
AT5G43370	PHT1;2	Encodes a phosphate transporter Pht1;2. Members of the Pht1 family of phosphate transporters include: Pht1;1/At5g43350, Pht1;2/At5g43370, Pht1;3/At5g43360, Pht1;4/At2g38940, Pht1;5/At2g32830, Pht1;6/At5g43340, Pht1;7/At3g54700, Pht1;8/At1g20860, Pht1;9/At1g76430 (Plant Journal 2002, 31:341)	phosphate transporter 2
AT5G43450	MWF20.16	encodes a protein whose sequence is similar to ACC oxidase	2-oxoglutarate (2OG) and Fe(II)-dependent oxygenase superfamily protein
AT5G43740	MQD19.7		Disease resistance protein (CC-NBS-LRR class) family
AT5G43890	YUC5	Encodes a YUCCA-like putative flavin monooxygenase, the activation tagging mutant has increased level of IAA, increased auxin response and phenotype of auxin overproduction, rescues erecta mutant phenotype	Flavin-binding monooxygenase family protein
AT5G44030	CESA4	Encodes a cellulose synthase involved in secondary cell wall biosynthesis. Confers resistance towards bacterial and fungal pathogens, independent of salicylic acid, ethylene and jasmonate signaling.	cellulose synthase A4
AT5G44567	AT5G44567		hypothetical protein
AT5G44575	AT5G44575		hypothetical protein
AT5G44930	ARAD2	Encodes a putative arabinosyltransferase that is associated with arabinan biosynthesis and is not redundant with ARAD1. The two glycosyltransferases may function in complexes held together by disulfide bridges.	Exostosin family protein
AT5G44990	K21C13.18		Glutathione S-transferase family protein
AT5G45090	PP2-A7		phloem protein 2-A7
AT5G45455	AT5G45455		hypothetical protein
AT5G45460	MFC19.13		transmembrane protein
AT5G45530	MFC19.20		transmembrane protein, putative (DUF594)
AT5G45720	MRA19.13		AAA-type ATPase family protein
AT5G45790	MRA19.23		Ubiquitin carboxyl-terminal hydrolase family protein
AT5G45970	RAC2	Encodes a Rac-like protein ARAC2. A member of ROP GTPase gene family.	RAC-like 2
AT5G46080	MCL19.13		Protein kinase superfamily protein
AT5G46085	AT5G46085		hypothetical protein
AT5G46090	MCL19.14		transmembrane protein, putative (DUF679)
AT5G46295	AT5G46295		transmembrane protein
AT5G46590	NAC096		NAC domain containing protein 96
AT5G46740	UBP21	Encodes a ubiquitin-specific protease.	ubiquitin-specific protease 21
AT5G47120	BI1	Encodes BI-1, a homolog of mammalian Bax inhibitor 1. Functions as an attenuator of biotic and abiotic types of cell death. Bax-induced cell death can be downregulated by ectopically expressing AtBI in planta.	BAX inhibitor 1
AT5G47360	MQL5.22		Tetratricopeptide repeat (TPR)-like superfamily protein
AT5G47500	PME5	predicted to encode a pectin methylesterase	Pectin lyase-like superfamily protein
AT5G47600	MNJ7.19		HSP20-like chaperones superfamily protein
AT5G47610	MNJ7.20		RING/U-box superfamily protein
AT5G47790	MCA23.11		SMAD/FHA domain-containing protein
AT5G47830	MCA23.17		hypothetical protein
AT5G47950	K16F13.6		HXXXD-type acyl-transferase family protein
AT5G47980	MDN11.1		HXXXD-type acyl-transferase family protein
AT5G48170	SLY2	encodes an F-box protein whose protein sequence is similar to SLY1, which belongs to SCF-SLY1 E3 ligase complex. SCF-SLY1 E3 ligase degrades DELLA proteins that are involved in promoting growth. Overexpression of SLY2 can partially compensate sly1-10 mutant phenotype of dwarfism.	F-box family protein
AT5G48430	MJE7.6		Eukaryotic aspartyl protease family protein
AT5G48450	sks3	Encodes a protein with two DUF26 domains and a signal peptide for secretion. The protein is transported to the apoplast when it is expressed as a GFP fusion protein.	SKU5 similar 3
AT5G48485	DIR1	encodes a putative apoplastic lipid transfer protein that is involved in systemic acquired resistance. Mutants in this gene exhibit wild-type local resistance to avirulent and virulent Pseudomonas syringae, but pathogenesis-related gene expression is abolished in uninoculated distant leaves and fail to develop SAR to virulent Pseudomonas or Peronospora parasitica.	Bifunctional inhibitor/lipid-transfer protein/seed storage 2S albumin superfamily protein
AT5G48490	MJE7.13		Bifunctional inhibitor/lipid-transfer protein/seed storage 2S albumin superfamily protein
AT5G48570	ATFKBP65	Encodes one of the 36 carboxylate clamp (CC)-tetratricopeptide repeat (TPR) proteins (Prasad 2010, Pubmed ID: 20856808) with potential to interact with Hsp90/Hsp70 as co-chaperones.	FKBP-type peptidyl-prolyl cis-trans isomerase family protein
AT5G48820	ICK6	Kip-related protein (KRP) gene, encodes CDK (cyclin-dependent kinase) inhibitor (CKI), negative regulator of cell division. Binds to D type and CDC2A cyclins and may inhibit cell cycle. Seven KRP genes were found in Arabidopsis thaliana. Differential expression patterns for distinct KRPs were revealed by in situ hybridization.	inhibitor/interactor with cyclin-dependent kinase
AT5G48920	TED7		tracheary element differentiation-related 7
AT5G49610	K6M13.17		F-box family protein
AT5G49660	XIP1	The gene encodes receptorlike kinase (RLK). Involved in the maintenance organization of cell files or cell morphology in conductive elements. Functions as a receptor for CEP1 peptide. Mediates nitrate uptake signaling.	Leucine-rich repeat transmembrane protein kinase family protein
AT5G49780	K2I5.15		Leucine-rich repeat protein kinase family protein
AT5G50010	K9P8.17		transcription factor bHLH145
AT5G50160	FRO8	Encodes a ferric chelate reductase that is expressed in shoots and flowers.	ferric reduction oxidase 8
AT5G50940	K3K7.9		RNA-binding KH domain-containing protein
AT5G50990	K3K7.15		Tetratricopeptide repeat (TPR)-like superfamily protein
AT5G51070	ERD1	ATP-dependent Clp protease regulatory subunit	Clp ATPase
AT5G51420	MFG13.13		long-chain-alcohol O-fatty-acyltransferase family protein / wax synthase family protein
AT5G51440	MFG13.15		HSP20-like chaperones superfamily protein
AT5G51465	AT5G51465		hypothetical protein
AT5G51795	AT5G51795		DNA/RNA-binding protein Kin17, conserved region
AT5G51890	MJM18.4	encodes peroxidase involved in the lignification of tracheary elements (TE) in roots	Peroxidase superfamily protein
AT5G52050	AtDTX50		MATE efflux family protein
AT5G52300	LTI65	encodes a protein that is induced in expression in response to water deprivation such as cold, high-salt, and dessication. The response appears to be via abscisic acid. The promoter region contains two ABA-responsive elements (ABREs) that are required for the dehydration-responsive expression of rd29B as cis-acting elements. Protein is a member of a gene family with other members found plants, an…	CAP160 protein
AT5G52310	LTI78	cold regulated gene, the 5' region of cor78 has cis-acting regulatory elements that can impart cold-regulated gene expression	low-temperature-responsive protein 78 (LTI78) / desiccation-responsive protein 29A (RD29A)
AT5G52320	CYP96A4	member of CYP96A	cytochrome P450, family 96, subfamily A, polypeptide 4
AT5G52640	HSP90.1	Encodes a cytosolic heat shock protein AtHSP90.1. AtHSP90.1 interacts with disease resistance signaling components SGT1b and RAR1 and is required for RPS2-mediated resistance.	heat shock-like protein
AT5G52670	F6N7.16		Copper transport protein family
AT5G52870	MAKR5	Encodes a member of the MAKR (MEMBRANE-ASSOCIATED KINASE REGULATOR) gene family. MAKRs have putative kinase interacting motifs and membrane localization signals. Known members include: AT5G26230 (MAKR1), AT1G64080 (MAKR2), AT2G37380 (MAKR3), AT2G39370 (MAKR4), AT5G52870 (MAKR5) and AT5G52900 (MAKR6).	membrane-associated kinase regulator
AT5G53290	CRF3	encodes a member of the ERF (ethylene response factor) subfamily B-5 of ERF/AP2 transcription factor family. The protein contains one AP2 domain. There are 7 members in this subfamily.	cytokinin response factor 3
AT5G53400	BOB1	Encodes BOBBER1 (BOB1), a non-canonical small heat shock protein required for both development and thermotolerance. BOB1 is cytoplasmic at basal temperatures but forms heat shock granules containing canonical small heat shock proteins at high temperatures.	HSP20-like chaperones superfamily protein
AT5G53680	MGN6.2		RNA-binding (RRM/RBD/RNP motifs) family protein
AT5G53870	ENODL1		early nodulin-like protein 1
AT5G53890	PSKR2	Encodes a leucine-rich repeat receptor kinase (LRR-RK) involved in the perception of phytosulfokine (PSK), which is a 5-aa tyrosine-sulfated peptide that primarily promotes cellular proliferation.	phytosylfokine-alpha receptor 2
AT5G53950	CUC2	Transcriptional activator of the NAC gene family, with CUC1 redundantly required for embryonic apical meristem formation, cotyledon separation and expression of STM. Proper timing of CUC2 expression is required to maintain the phyllotactic pattern initiated in the meristem. CUC2 expression in leaf sinus region is required for serration and the extent of serration is modulated by mir164A mediated …	NAC (No Apical Meristem) domain transcriptional regulator superfamily protein
AT5G54080	HGO	Encodes a homogentisate 1,2-dioxygenase that can convert homogentisate to malylacetoacetate and is likely to be involved in tyrosine catabolism.	homogentisate 1,2-dioxygenase
AT5G54145	AT5G54145		hypothetical protein
AT5G54165	AT5G54165		Avr9/Cf-9 rapidly elicited protein
AT5G54370	MDK4.20		Late embryogenesis abundant (LEA) protein-like protein
AT5G54470	BBX29		B-box type zinc finger family protein
AT5G54510	DFL1	Encodes an IAA-amido synthase that conjugates Ala, Asp, Phe, and Trp to auxin. Lines overexpressing this gene accumulate IAA-ASP and are hypersensitive to several auxins. Identified as a dominant mutation that displays shorter hypocotyls in light grown plants when compared to wild type siblings. Protein is similar to auxin inducible gene from pea (GH3).	Auxin-responsive GH3 family protein
AT5G54590	CRLK1	Splice variant At5g54590.2 encodes CRLK1 (440-amino acid in length) calcium/calmodulin-regulated receptor-like kinase crucial for cold tolerance. CRLK1 is Primarily localized in the plasma membrane.	Protein kinase superfamily protein
AT5G54940	MBG8.21		Translation initiation factor SUI1 family protein
AT5G54960	PDC2		pyruvate decarboxylase-2
AT5G55150	MCO15.10		F-box SKIP23-like protein (DUF295)
AT5G55340	MTE17.5		MBOAT (membrane bound O-acyl transferase) family protein
AT5G55600	MDF20.4		Agenet and bromo-adjacent homology (BAH) domain-containing protein
AT5G55820	WYR	Encodes a plant ortholog of the inner centromere protein (INCENP), which is implicated in the control of chromosome segregation and cytokinesis in yeast and animals. Required for female gametophytic cell specification and seed development.	inner centromere protein, ARK-binding region protein
AT5G55830	L-type lectin receptor kinase S.7		Concanavalin A-like lectin protein kinase family protein
AT5G56000	Hsp81.4		HEAT SHOCK PROTEIN 81.4
AT5G56010	HSP81-3	A member of heat shock protein 90 (HSP90) gene family. Expressed in all tissues and abundant in root apical meristem, pollen and tapetum. Expression is NOT heat-induced but induced by IAA and NaCl. Overexpression reduced tolerance to heat and conferred higher tolerance to calcium.	heat shock protein 81-3
AT5G56030	HSP81-2	A member of heat shock protein 90 (HSP90) gene family. Expressed in all tissues and abundant in root apical meristem, pollen and tapetum. Expression is NOT heat-induced but induced by IAA and NaCl. Interacts with HsfA1d in the cytosol and the nucleus and negatively regulates HsfA1d. Did not bind to AtHsfA4c.	heat shock protein 81-2
AT5G56170	LLG1		LORELEI-LIKE-GPI-ANCHORED PROTEIN 1
AT5G56300	GAMT2	A member of the Arabidopsis SABATH methyltransferase gene family. Encodes GAMT2, a methyltransferase that uses S-adenosine-L-methionine (SAM) as a methyl donor to methylate the carboxyl group of GAs, resulting in the methyl esters of GAs (MeGAs). Expressed most highly in the siliques during seed development.	gibberellic acid methyltransferase 2
AT5G56320	EXPA14	member of Alpha-Expansin Gene Family. Naming convention from the Expansin Working Group (Kende et al, 2004. Plant Mol Bio)	expansin A14
AT5G57010	MHM17.13		calmodulin-binding family protein
AT5G57685	GDU3	Encodes a member of the GDU (glutamine dumper) family proteins involved in amino acid export: At4g31730 (GDU1), At4g25760 (GDU2), At5g57685 (GDU3), At2g24762 (GDU4), At5g24920 (GDU5), At3g30725 (GDU6) and At5g38770 (GDU7).	glutamine dumper 3
AT5G58010	LRL3	Encodes a basic helix-loop-helix (bHLH) protein that regulates root hair development. One of the three Arabidopsis homologs of the Lotus japonicus ROOTHAIRLESS1 (LjRHL1) gene: At2g24260 (AtLRL1), At4g30980 (AtLRL2), and At5g58010 (AtLRL3).	LJRHL1-like 3
AT5G58070	TIL	Encodes a temperature-induced lipocalin TIL1. Involved in thermotolerance. Peripherally associated with plasma membrane.	temperature-induced lipocalin
AT5G58110	K21L19.11		chaperone binding / ATPase activator
AT5G58150	MCK7.2		Leucine-rich repeat protein kinase family protein
AT5G58580	ATL63		TOXICOS EN LEVADURA 63
AT5G58610	MZN1.7		PHD finger transcription factor
AT5G58770	cPT4		Undecaprenyl pyrophosphate synthetase family protein
AT5G59170	MNC17.8		Proline-rich extensin-like family protein
AT5G59600	F2O15.13		Tetratricopeptide repeat (TPR)-like superfamily protein
AT5G59650	MTH12.9		Leucine-rich repeat protein kinase family protein
AT5G59720	HSP18.2	encodes a low molecular weight heat shock protein that contains the heat shock element in the promoter region. Expression is induced in response to heat shock.	heat shock protein 18.2
AT5G59820	RHL41	Encodes a zinc finger protein involved in high light and cold acclimation. Overexpression of this putative transcription factor increases the expression level of 9 cold-responsive genes and represses the expression level of 15 cold-responsive genes, including CBF genes. Also, lines overexpressing this gene exhibits a small but reproducible increase in freeze tolerance. Because of the repression o…	C2H2-type zinc finger family protein
AT5G59845	AT5G59845		Gibberellin-regulated family protein
AT5G59900	MMN10.14		Pentatricopeptide repeat (PPR) superfamily protein
AT5G59970	MMN10.3		Histone superfamily protein
AT5G60030	MGO3.1		hypothetical protein
AT5G60310	F15L12.19		Concanavalin A-like lectin protein kinase family protein
AT5G60450	ARF4	Encodes a member of the ARF family of transcription factors which mediate auxin responses. ARF4 appears to have redundant function with ETT(ARF3) in specifying abaxial cell identity.	auxin response factor 4
AT5G60630	MUP24.5		transmembrane protein
AT5G60890	MYB34	Myb-like transcription factor that modulates expression of ASA1, a key point of control in the tryptophan pathway; mutant has deregulated expression of ASA1 in dominant allele. Loss of function allele suggests ATR1 also functions at a control point for regulating indole glucosinolate homeostasis.	myb domain protein 34
AT5G61370	MFB13.15		Pentatricopeptide repeat (PPR) superfamily protein
AT5G61420	MYB28	Encodes a nuclear localized member of the MYB transcription factor family. Involved in positive regulation of aliphatic glucosinolate biosynthesis.Expression is induced by touch, wounding and glucose.	myb domain protein 28
AT5G61440	ACHT5	Encodes a member of the thioredoxin family protein. Located in the chloroplast.	atypical CYS HIS rich thioredoxin 5
AT5G61510	K11J9.5		GroES-like zinc-binding alcohol dehydrogenase family protein
AT5G61570	K11J9.21		Protein kinase superfamily protein
AT5G61810	APC1	Encodes a mitochondrial ATP-Mg/Pi transporter. Binds to calcium.	Mitochondrial substrate carrier family protein
AT5G62020	HSFB2A	member of Heat Stress Transcription Factor (Hsf) family	heat shock transcription factor B2A
AT5G62340	MMI9.17		Plant invertase/pectin methylesterase inhibitor superfamily protein
AT5G62370	MMI9.20		Tetratricopeptide repeat (TPR)-like superfamily protein
AT5G62380	NAC101	Encodes a NAC-domain transcription factor involved in xylem formation. Induces transdifferentiation of various cells into metaxylem vessel elements. Located in the nucleus. Expression induced in the presence of auxin, cytokinin and brassinosteroids.	NAC-domain protein 101
AT5G62430	CDF1	Dof-type zinc finger domain-containing protein, similar to H-protein promoter binding factor-2a GI:3386546 from (Arabidopsis thaliana). Represses expression of Constans (CO), a circadian regulator of flowering time. Interacts with LKP2 and FKF1. Expression oscillates under constant light conditions. Mainly expressed in the vasculature of cotyledons, leaves and hypocotyls, but also in stomata. Loc…	cycling DOF factor 1
AT5G62920	ARR6	Encodes a Type-A response regulator that is responsive to cytokinin treatment. Its C-ter domain is very short in comparison to other Arabidopsis ARRs (17 total). Arr6 protein is stabilized by cytokinin.	response regulator 6
AT5G62940	HCA2	HCA2 induces the formation of interfascicular cambium and regulates vascular tissue development in the aerial parts of the plant. Evidence from both gain of function and dominant negative alleles.	Dof-type zinc finger DNA-binding family protein
AT5G62960	MJH22.1		UDP-N-acetylglucosamine-N-acetylmuramyl-pyrophosphoryl-undecaprenol N-acetylglucosamine protein
AT5G63140	PAP29		purple acid phosphatase 29
AT5G63300	MDC12.27		Ribosomal protein S21 family protein
AT5G64020	TBL14	Encodes a member of the TBL (TRICHOME BIREFRINGENCE-LIKE) gene family containing a plant-specific DUF231 (domain of unknown function) domain. TBL gene family has 46 members, two of which (TBR/AT5G06700 and TBL3/AT5G01360) have been shown to be involved in the synthesis and deposition of secondary wall cellulose, presumably by influencing the esterification state of pectic polymers. A nomenclature…	TRICHOME BIREFRINGENCE-LIKE 14
AT5G64060	NAC103		NAC domain containing protein 103
AT5G64080	XYP1		Bifunctional inhibitor/lipid-transfer protein/seed storage 2S albumin superfamily protein
AT5G64190	MSJ1.3		neuronal PAS domain protein
AT5G64310	AGP1	Encodes arabinogalactan-protein (AGP1).	arabinogalactan protein 1
AT5G64320	MSJ1.16		Pentatricopeptide repeat (PPR) superfamily protein
AT5G64430	T12B11.2		Octicosapeptide/Phox/Bem1p family protein
AT5G64510	TIN1	Encodes Tunicamycin Induced 1(TIN1), a plant-speci#c ER stress-inducible protein. TIN1 mutation affects pollen surface morphology. Transcriptionally induced by treatment with the N-linked glyclsylation inhibitor tunicamycin.	tunicamycin induced protein
AT5G64620	C/VIF2	Plant cell wall (CWI) and vacuolar invertases (VI) play important roles in carbohydrate metabolism, stress responses and sugar signaling.	cell wall / vacuolar inhibitor of fructosidase 2
AT5G64640	MUB3.16		Plant invertase/pectin methylesterase inhibitor superfamily
AT5G64710	MVP7.3		Putative endonuclease or glycosyl hydrolase
AT5G64810	WRKY51	member of WRKY Transcription Factor; Group II-c. Involved in jasmonic acid inducible defense responses.	WRKY DNA-binding protein 51
AT5G64870	MXK3.10		SPFH/Band 7/PHB domain-containing membrane-associated protein family
AT5G65310	HB5	Encodes a class I HDZip (homeodomain-leucine zipper) protein that is a positive regulator of ABA-responsiveness, mediating the inhibitory effect of ABA on growth during seedling establishment.	homeobox protein 5
AT5G65560	K21L13.7		Pentatricopeptide repeat (PPR) superfamily protein
AT5G65570	K21L13.8		Tetratricopeptide repeat (TPR)-like superfamily protein
AT5G65820	K22J17.3		Pentatricopeptide repeat (PPR) superfamily protein
AT5G65830	RLP57		receptor like protein 57
AT5G66110	HIPP27		Heavy metal transport/detoxification superfamily protein
AT5G66335	AT5G66335		hypothetical protein
AT5G66350	SHI	A member of SHI gene family. Arabidopsis thaliana has ten members that encode proteins with a RING finger-like zinc finger motif. Despite being highly divergent in sequence, many of the SHI-related genes are partially redundant in function and synergistically promote gynoecium, stamen and leaf development in Arabidopsis. Shi mutant is dominant, has dwarf phenotype. Loss of function mutations have…	Lateral root primordium (LRP) protein-like protein
AT5G66658	AT5G66658		hypothetical protein
AT5G66880	SNRK2.3	encodes a member of SNF1-related protein kinases (SnRK2) whose activity is activated by ionic (salt) and non-ionic (mannitol) osmotic stress. Enzyme involved in the ABA signaling during seed germination, dormancy and seedling growth.	sucrose nonfermenting 1(SNF1)-related protein kinase 2.3
AT5G66940	K8A10.1		Dof-type zinc finger DNA-binding family protein
AT5G66960	K8A10.3		Prolyl oligopeptidase family protein
AT5G67020	K8A10.9		hypothetical protein
AT5G67090	K21H1.5		Subtilisin-like serine endopeptidase family protein
AT5G67190	DEAR2	encodes a member of the DREB subfamily A-5 of ERF/AP2 transcription factor family. The protein contains one AP2 domain. There are 16 members in this subfamily including RAP2.1, RAP2.9 and RAP2.10.	DREB and EAR motif protein 2
AT5G67200	K21H1.16		Leucine-rich repeat protein kinase family protein
AT5G67390	K8K14.12		glycosyltransferase-like protein
AT5G67400	RHS19		root hair specific 19
AT5G67411	AT5G67411		GRAS family transcription factor
AT5G67460	K9I9.2		O-Glycosyl hydrolases family 17 protein

## Sheet: set B
gene_id	gene_symbol	description	product
AT1G30455	AT1G30455		cyclin/Brf1-like TBP-binding domain-containing protein
AT1G67623	F12A21.25		F-box family protein
AT4G26701	AT4G26701		DNA binding / DNA topoisomerase type I
AT5G55150	MCO15.10		F-box SKIP23-like protein (DUF295)
AT4G10250	ATHSP22.0	Columbia endomembrane-localized small heat shock protein	HSP20-like chaperones superfamily protein
AT1G59860	F23H11.18		HSP20-like chaperones superfamily protein
AT2G26150	HSFA2	member of Heat Stress Transcription Factor (Hsf) family. Involved in response to misfolded protein accumulation in the cytosol. Regulated by alternative splicing and non-sense-mediated decay.	heat shock transcription factor A2
AT4G25200	HSP23.6-MITO	AtHSP23.6-mito mRNA, nuclear gene encoding mitochondrial	mitochondrion-localized small heat shock protein 23.6
AT5G12030	HSP17.6A	Encodes a cytosolic small heat shock protein with chaperone activity that is induced by heat and osmotic stress and is also expressed late in seed development.	heat shock protein 17.6A
AT5G12020	HSP17.6II		17.6 kDa class II heat shock protein
AT1G07400	F22G5.25		HSP20-like chaperones superfamily protein
AT1G54050	F15I1.13		HSP20-like chaperones superfamily protein
AT3G46230	HSP17.4	member of the class I small heat-shock protein (sHSP) family, which accounts for the majority of sHSPs in maturing seeds	heat shock protein 17.4
AT1G74310	HSP101	Encodes ClpB1, which belongs to the Casein lytic proteinase/heat shock protein 100 (Clp/Hsp100) family. Involved in refolding of proteins which form aggregates under heat stress. Also known as AtHsp101. AtHsp101 is a cytosolic heat shock protein required for acclimation to high temperature.	heat shock protein 101
AT5G37670	K12B20.120		HSP20-like chaperones superfamily protein
AT1G16030	Hsp70b		heat shock protein 70B
AT2G29500	F16P2.12		HSP20-like chaperones superfamily protein
AT4G27670	HSP21	Encodes Hsp21, a chloroplast located small heat shock protein. A structure model of Hsp21, obtained by homology modeling, single-particle electron microscopy, and lysine-specific chemical crosslinking, shows that the Hsp21 subunits are arranged in two hexameric discs, rotated by 25 degree in relation to each other.	heat shock protein 21
AT1G71000	F15H11.19		Chaperone DnaJ-domain superfamily protein
AT1G52560	F6D8.22		HSP20-like chaperones superfamily protein
AT1G53540	F22G10.20		HSP20-like chaperones superfamily protein
AT2G46240	BAG6	A member of Arabidopsis BAG (Bcl-2-associated athanogene) proteins, plant homologs of mammalian regulators of apoptosis. Expression of BAG6 in leaves was strongly induced by heat stress. Knockout mutants exhibited enhanced susceptibility to fungal pathogen Botrytis cinerea. Plant BAG proteins are multi-functional and remarkably similar to their animal counterparts, as they regulate apoptotic-like…	BCL-2-associated athanogene 6
AT5G54165	AT5G54165		Avr9/Cf-9 rapidly elicited protein
AT5G52640	HSP90.1	Encodes a cytosolic heat shock protein AtHSP90.1. AtHSP90.1 interacts with disease resistance signaling components SGT1b and RAR1 and is required for RPS2-mediated resistance.	heat shock-like protein
AT5G59720	HSP18.2	encodes a low molecular weight heat shock protein that contains the heat shock element in the promoter region. Expression is induced in response to heat shock.	heat shock protein 18.2
AT3G24500	MBF1C	One of three genes in A. thaliana encoding multiprotein bridging factor 1, a highly conserved transcriptional coactivator. May serve as a bridging factor between a bZIP factor and TBP. Its expression is specifically elevated in response to pathogen infection, salinity, drought, heat, hydrogen peroxide, and application of abscisic acid or salicylic acid. Constitutive expression enhances the tolera…	multiprotein bridging factor 1C
AT2G20560	T13C7.15		DNAJ heat shock family protein
AT3G63350	AT-HSFA7B	member of Heat Stress Transcription Factor (Hsf) family	winged-helix DNA-binding transcription factor family protein
AT4G12400	Hop3	Encodes one of the 36 carboxylate clamp (CC)-tetratricopeptide repeat (TPR) proteins (Prasad 2010, Pubmed ID: 20856808) with potential to interact with Hsp90/Hsp70 as co-chaperones.	stress-inducible protein
AT2G32120	HSP70T-2		heat-shock protein 70T-2
AT3G16050	PDX1.2	Encodes a protein with pyridoxal phosphate synthase activity whose transcripts were detected mostly in roots and accumulate during senescence. The protein was found in very low abundance, which prevented a specific localisation.	pyridoxine biosynthesis 1.2
AT5G51440	MFG13.15		HSP20-like chaperones superfamily protein
AT5G48570	ATFKBP65	Encodes one of the 36 carboxylate clamp (CC)-tetratricopeptide repeat (TPR) proteins (Prasad 2010, Pubmed ID: 20856808) with potential to interact with Hsp90/Hsp70 as co-chaperones.	FKBP-type peptidyl-prolyl cis-trans isomerase family protein
AT1G66080	F15E12.12		hikeshi-like protein
AT5G07330	T2I1.40		NFU1 iron-sulfur cluster protein
AT5G25450	F18G18.190		Cytochrome bd ubiquinol oxidase, 14kDa subunit
AT5G05410	DREB2A	Encodes a transcription factor that specifically binds to DRE/CRT cis elements (responsive to drought and low-temperature stress). Belongs to the DREB subfamily A-2 of ERF/AP2 transcription factor family (DREB2A). There are eight members in this subfamily including DREB2B. The protein contains one AP2 domain. Overexpression of transcriptional activation domain of DREB2A resulted in significant dr…	DRE-binding protein 2A
AT1G48020	PMEI1	Pectin methylesterase inhibitor AtPMEI1. Inactivates AtPPME1 in vitro. Localized to pollen tube cell tip.	pectin methylesterase inhibitor 1
AT3G09350	Fes1A	Encodes one of the Arabidopsis orthologs of the human Hsp70-binding protein 1 (HspBP-1) and yeast Fes1p: Fes1A (AT3G09350), Fes1B (AT3G53800), Fes1C (AT5G02150). Fes1A is cytosolic and associates with cytosolic Hsp70. Mutants showed increased heat-sensitive phenotype suggestion the involvement of Fes1A in acquired thermotolerance. Does not have nucleotide exchange factor activity in vitro.	Fes1A
AT5G35320	T26D22.2		DBH-like monooxygenase
AT1G09157	AT1G09157		transmembrane protein, putative (DUF679)
AT1G30070	T1P2.12		SGS domain-containing protein
AT3G09640	APX2	Encodes a cytosolic ascorbate peroxidase APX2. Ascorbate peroxidases are enzymes that scavenge hydrogen peroxide in plant cells. Eight types of APX have been described for Arabidopsis: three cytosolic (APX1, APX2, APX6), two chloroplastic types (stromal sAPX, thylakoid tAPX), and three microsomal (APX3, APX4, APX5) isoforms.	ascorbate peroxidase 2
AT1G21550	F24J8.15		Calcium-binding EF-hand family protein
AT5G10695	AT5G10695		methionyl-tRNA synthetase
AT1G67360	F1N21.18		Rubber elongation factor protein (REF)
AT1G03070	AtLFG4		Bax inhibitor-1 family protein
AT1G14200	F7A19.29		RING/U-box superfamily protein
AT5G09590	MTHSC70-2	heat shock protein 70 (Hsc70-5); nuclear	mitochondrial HSO70 2
AT5G12110	MXC9.7		elongation factor 1-beta 1
AT3G51910	HSFA7A	member of Heat Stress Transcription Factor (Hsf) family	heat shock transcription factor A7A
AT3G08970	ATERDJ3A	J domain protein localized in ER lumen. Can compensate for the growth defect in jem1 scj1 mutant yeast. Also shows similarity to HSP40 proteins and is induced by heat stress. At high temperatures, mutant alleles are not transmitted through the pollen due to defects in pollen tube growth.	DNAJ heat shock N-terminal domain-containing protein
AT2G19310	F27F23.11		HSP20-like chaperones superfamily protein
AT2G07751	51141.TRNA-ILE-1		NADH:ubiquinone/plastoquinone oxidoreductase, chain 3 protein
AT2G07675	T17H1.4		Ribosomal protein S12/S23 family protein
AT3G09440	AT3G09440		Heat shock protein 70 (Hsp 70) family protein
AT1G17870	EGY3	S2P-like putative metalloprotease, also contain transmembrane helices near their C-termini and many of them, five of seven, contain a conserved zinc-binding motif HEXXH. Homolog of EGY1. Each of the EGY1 and EGY-like proteins share two additional highly conserved motifs, the previously reported NPDG motif (aa 442#Aei454 in EGY1, Rudner et al., 1999) and a newly defined GNLR motif (aa 171#Aei179 i…	ethylene-dependent gravitropism-deficient and yellow-green-like 3
AT5G56030	HSP81-2	A member of heat shock protein 90 (HSP90) gene family. Expressed in all tissues and abundant in root apical meristem, pollen and tapetum. Expression is NOT heat-induced but induced by IAA and NaCl. Interacts with HsfA1d in the cytosol and the nucleus and negatively regulates HsfA1d. Did not bind to AtHsfA4c.	heat shock protein 81-2
AT1G44414	T18F15.8		zinc-ribbon domain protein
AT4G32208	AT4G32208		heat shock protein 70 (Hsp 70) family protein
AT2G17180	DAZ1	Target promoter of the male germline-specific transcription factor DUO1.	C2H2-like zinc finger protein
AT1G07350	SR45a	Encodes a serine/arginine rich-like protein, SR45a. Involved in the regulation of stress-responsive alternative splicing.	RNA-binding (RRM/RBD/RNP motifs) family protein
AT5G64510	TIN1	Encodes Tunicamycin Induced 1(TIN1), a plant-speci#c ER stress-inducible protein. TIN1 mutation affects pollen surface morphology. Transcriptionally induced by treatment with the N-linked glyclsylation inhibitor tunicamycin.	tunicamycin induced protein
AT1G72416	AT1G72416		Chaperone DnaJ-domain superfamily protein
AT3G07090	AT3G07090		PPPDE putative thiol peptidase family protein
AT4G21320	HSA32	Encodes heat-stress-associated 32-kD protein. Up-regulated by heat shock. Thermotolerance in a knockout mutant was compromised following a long recovery period (> 24 h) after acclimation heat shock treatment.	Aldolase-type TIM barrel family protein
AT3G14200	AT3G14200		Chaperone DnaJ-domain superfamily protein
AT5G51420	MFG13.13		long-chain-alcohol O-fatty-acyltransferase family protein / wax synthase family protein
AT4G24420	T22A6.250		RNA-binding (RRM/RBD/RNP motifs) family protein
AT5G03210	DIP2	Encodes a small polypeptide contributing to resistance to potyvirus.	E3 ubiquitin-protein ligase
AT1G26800	T24P13.19		RING/U-box superfamily protein
AT2G47180	GolS1	GolS1 is a galactinol synthase that catalyzes the formation of galactinol from UDP-galactose and myo-inositol. GolS1 transcript levels rise in response to methyl viologen, an oxidative damage-inducing agent. Plants over-expressing GolS1 have increased tolerance to salt, chilling, and high-light stress.	galactinol synthase 1
AT4G11660	AT-HSFB2B	member of Heat Stress Transcription Factor (Hsf) family	winged-helix DNA-binding transcription factor family protein
AT1G61340	FBS1	Encodes a F-box protein induced by various biotic or abiotic stress.	F-box family protein
AT3G10020	AT3G10020		plant/protein
AT5G47830	MCA23.17		hypothetical protein
AT5G18340	F20L16.60		ARM repeat superfamily protein
AT4G23493	AT4G23493		hypothetical protein
AT1G22110	F2E2.18		structural constituent of ribosome
AT3G17611	RBL14		RHOMBOID-like protein 14
AT5G56010	HSP81-3	A member of heat shock protein 90 (HSP90) gene family. Expressed in all tissues and abundant in root apical meristem, pollen and tapetum. Expression is NOT heat-induced but induced by IAA and NaCl. Overexpression reduced tolerance to heat and conferred higher tolerance to calcium.	heat shock protein 81-3
AT2G25140	CLPB4	Encodes ClpB4, which belongs to the Casein lytic proteinase/heat shock protein 100 (Clp/Hsp100) family. Targeted to the mitochondrion, also referred to as ClpB-m. Transcripts of ClpB4 accumulate dramatically at high temperatures, suggesting that it may be involved in response to heat stress.	casein lytic proteinase B4
AT4G36990	HSF4	Encodes a protein whose sequence is similar to heat shock factors that regulate the expression of heat shock proteins. Transcript level is increased in response to heat shock. However, overexpression of this gene did not result in the increase of decrease of heat shock proteins.	heat shock factor 4
AT4G01435	AT4G01435		hypothetical protein
AT1G73066	AT1G73066		Leucine-rich repeat family protein
AT4G25380	SAP10		stress-associated protein 10
AT1G55530	T5A14.7		RING/U-box superfamily protein
AT5G03990	F8F6.200		FK506-binding-like protein
AT4G27657	AT4G27657		hypothetical protein
AT5G47610	MNJ7.20		RING/U-box superfamily protein
AT3G25230	ROF1	Encodes a a high molecular weight member of the FK506 binding protein (FKBP) family. It has three FKBP12-like domains, tetratricopeptide repeats, and a putative calmodulin binding domain. Modulates thermotolerance by interacting with HSP90.1 and affecting the accumulation of HsfA2-regulated sHSPs. Belongs to one of the 36 carboxylate clamp (CC)-tetratricopeptide repeat (TPR) proteins (Prasad 2010…	rotamase FKBP 1
AT2G36460	FBA6		Aldolase superfamily protein
AT4G17250	DL4660W		transmembrane protein
AT2G29450	GSTU5	Encodes a member of the TAU glutathione S-transferase gene family. Gene expression is induced by exposure to auxin, pathogen and herbicides. Naming convention according to Wagner et al. (2002)	glutathione S-transferase tau 5
AT1G20640	F5M15.4		Plant regulator RWP-RK family protein
AT4G08250	T12G13.90		GRAS family transcription factor
AT5G43170	ZF3	Encodes zinc finger protein. mRNA levels are elevated in response to high salinity and low temperature. The protein is localized to the nucleus and acts as a transcriptional repressor.	zinc-finger protein 3
AT5G15450	CLPB3	Encodes a chloroplast-targeted Hsp101 homologue. Functions as a molecular chaperone involved in plastid differentiation mediating internal thylakoid membrane formation and conferring thermotolerance to chloroplasts during heat stress. APG6 is constitutively expressed in the root tips, the organ boundary region, the reproductive tissues of mature plants where plastids exist as proplastids, and sli…	casein lytic proteinase B3
AT3G12050	MEC18.18		Aha1 domain-containing protein
AT1G79920	Hsp70-15		Heat shock protein 70 (Hsp 70) family protein
AT4G15420	DL3755W		Ubiquitin fusion degradation UFD1 family protein
AT5G56300	GAMT2	A member of the Arabidopsis SABATH methyltransferase gene family. Encodes GAMT2, a methyltransferase that uses S-adenosine-L-methionine (SAM) as a methyl donor to methylate the carboxyl group of GAs, resulting in the methyl esters of GAs (MeGAs). Expressed most highly in the siliques during seed development.	gibberellic acid methyltransferase 2
AT3G13470	Cpn60beta2	Encodes a subunit of chloroplasts chaperonins that are involved in mediating the folding of newly synthesized, translocated, or stress-denatured proteins. Cpn60 subunits are: Cpn60alpha1 (At2g28000), AtCpn60alpha2 (At5g18820), AtCpn60beta1 (At1g55490), AtCpn60beta2 (At3g13470), AtCpn60beta3 (At5g56500), AtCpn60beta4 (At1g26230).	TCP-1/cpn60 chaperonin family protein
AT4G23570	SGT1A	Closely related to SGT1B, may function in SCF(TIR1) mediated protein degradation. AtSGT1a and AtSGT1b are functionally redundant in the resistance to pathogenes. AtSGT1b was more highly expressed than AtSGT1. The N-terminal TPR domain of AtSGT1a reduces the steady-state level of Arabidopsis SGT1 proteins whereas the same domain from AtSGT1b enhances SGT1 accumulation. The TPR domain is dispensabl…	phosphatase-like protein
AT2G27580	F10A12.25		A20/AN1-like zinc finger family protein
AT3G11020	DREB2B	encodes a member of the DREB subfamily A-2 of ERF/AP2 transcription factor family (DREB2B). The protein contains one AP2 domain. There are eight members in this subfamily including DREB2A.	DRE/CRT-binding protein 2B
AT1G53542	AT1G53542		hypothetical protein
AT1G07410	RABA2b		RAB GTPase homolog A2B
AT1G08645	AT1G08645		hypothetical protein
AT5G62020	HSFB2A	member of Heat Stress Transcription Factor (Hsf) family	heat shock transcription factor B2A
AT3G15340	PPI2	Encodes PPI2 (proton pump interactor 2), a homologue of PPI1, a protein that interacts with the plasma membrane H+ ATPase AHA1.	proton pump interactor 2
AT4G12410	SAUR35		SAUR-like auxin-responsive protein family
AT4G03940	T24M8.7		transmembrane protein
AT3G44110	J3	homologous to the co-chaperon DNAJ protein from E coli	DNAJ homologue 3
AT1G01720	ATAF1	Belongs to a large family of putative transcriptional activators with NAC domain. Transcript level increases in response to wounding and abscisic acid. ATAF1 attentuates ABA signaling and sythesis. Mutants are hyposensitive to ABA.	NAC (No Apical Meristem) domain transcriptional regulator superfamily protein
AT5G58070	TIL	Encodes a temperature-induced lipocalin TIL1. Involved in thermotolerance. Peripherally associated with plasma membrane.	temperature-induced lipocalin
AT3G24000	AT3G24000		Tetratricopeptide repeat (TPR)-like superfamily protein
AT1G72660	F28P22.15		P-loop containing nucleoside triphosphate hydrolases superfamily protein
AT1G58170	T15M6.17		Disease resistance-responsive (dirigent-like protein) family protein
AT3G26350	AT3G26350		proline-rich receptor-like kinase
AT5G54940	MBG8.21		Translation initiation factor SUI1 family protein
AT3G07150	AT3G07150		amino acid-ligase
AT4G26780	AR192	unknown function	Co-chaperone GrpE family protein
AT4G09150	F23J3.180		T-complex protein 11
AT5G24660	LSU2		response to low sulfur 2
AT2G47730	GSTF8	Encodes glutathione transferase belonging to the phi class of GSTs. Naming convention according to Wagner et al. (2002).	glutathione S-transferase phi 8
AT4G14270	DL3175W	Protein containing PAM2 motif which mediates interaction with the PABC domain of polyadenyl binding proteins.	polyadenylate-binding protein interacting protein
AT1G07500	F22G5.11		hypothetical protein
AT4G00940	AtDOF4.1		Dof-type zinc finger DNA-binding family protein
AT5G26865	AT5G26865		AGAMOUS-like MADS-box protein
AT2G24100	ASG1		ATP-dependent DNA helicase
AT5G02490	Hsp70-2		Heat shock protein 70 (Hsp 70) family protein
AT1G14205	AT1G14205		Ribosomal L18p/L5e family protein
AT3G04710	TPR10	Encodes one of the 36 carboxylate clamp (CC)-tetratricopeptide repeat (TPR) proteins (Prasad 2010, Pubmed ID: 20856808) with potential to interact with Hsp90/Hsp70 as co-chaperones.	ankyrin repeat family protein
AT4G39110	T22F8.10		Malectin/receptor-like protein kinase family protein
AT2G07671	AT2G07671		ATP synthase subunit C family protein
AT4G26270	PFK3		phosphofructokinase 3
AT2G16720	MYB7	Encodes a member of MYB3R- and R2R3- type MYB- encoding gene family that acts as a repressor of flavonol biosynthesis. AtMYB7 gene expression is induced by salt treatment.	myb domain protein 7
AT1G04570	T1G11.18		Major facilitator superfamily protein
AT5G58770	cPT4		Undecaprenyl pyrophosphate synthetase family protein
AT4G21440	MYB102	Encodes a MYB transcription factor involved in wounding and osmotic stress response. Member of the R2R3 factor gene family.	MYB-like 102
AT4G17243	AT4G17243		hypothetical protein
AT3G22840	ELIP1	Encodes an early light-inducible protein.	Chlorophyll A-B binding family protein
AT5G11680	T22P22.70		classical AGP protein
AT4G15410	PUX5		serine/threonine protein phosphatase 2A 55 kDa regulatory subunit B prime gamma
AT4G14819	AT4G14819		hypothetical protein (DUF1677)
AT5G22060	J2	Co-chaperonin similar to E. coli DnaJ	DNAJ homologue 2
AT3G10113	AT3G10113		Homeodomain-like superfamily protein
AT2G41160	T3K9.7		Ubiquitin-associated (UBA) protein
AT3G14620	CYP72A8	putative cytochrome P450	cytochrome P450, family 72, subfamily A, polypeptide 8
AT4G29330	DER1		DERLIN-1
AT5G53400	BOB1	Encodes BOBBER1 (BOB1), a non-canonical small heat shock protein required for both development and thermotolerance. BOB1 is cytoplasmic at basal temperatures but forms heat shock granules containing canonical small heat shock proteins at high temperatures.	HSP20-like chaperones superfamily protein
AT2G37180	RD28	a member of the plasma membrane intrinsic protein PIP2. functions as aquaporin and is involved in dessication.	Aquaporin-like superfamily protein
AT4G31380	FLP1	encodes a small protein with unknown function and is similar to flower promoting factor 1. This gene is not expressed in apical meristem after floral induction but is expressed in roots, flowers, and in low abundance, leaves.	flowering-promoting factor-like protein
AT1G56170	NF-YC2	Encodes a protein with similarity to a subunit of the CCAAT promoter motif binding complex of yeast.One of two members of this class (HAP5B) and expressed in vegetative and reproductive tissues	nuclear factor Y, subunit C2
AT1G23180	T26J12.19		ARM repeat superfamily protein
AT1G78080	RAP2.4	Encodes a member of the DREB subfamily A-6 of ERF/AP2 transcription factor family (RAP2.4). The protein contains one AP2 domain. Role in mediating light and ethylene signaling.	related to AP2 4
AT1G55300	TAF7		TBP-associated factor 7
AT4G33660	T16L1.2		cysteine-rich TM module stress tolerance protein
AT5G02500	HSC70-1	encodes a member of heat shock protein 70 family.	heat shock cognate protein 70-1
AT5G04840	MUK11.16		bZIP protein
AT2G03880	REME1		Pentatricopeptide repeat (PPR) superfamily protein
AT1G66090	F15E12.17		Disease resistance protein (TIR-NBS class)
AT2G30000	F23F1.8		PHF5-like protein
AT2G32235	AT2G32235		hypothetical protein
AT1G16022	AT1G16022		transmembrane protein
AT4G01200	F2N1.36		Calcium-dependent lipid-binding (CaLB domain) family protein
AT1G12060	BAG5	A member of Arabidopsis BAG (Bcl-2-associated athanogene) proteins, plant homologs of mammalian regulators of apoptosis. Plant BAG proteins are multi-functional and remarkably similar to their animal counterparts, as they regulate apoptotic-like processes ranging from pathogen attack, to abiotic stress, to plant development.	BCL-2-associated athanogene 5
AT5G58110	K21L19.11		chaperone binding / ATPase activator
AT1G18330	EPR1		Homeodomain-like superfamily protein
AT3G53230	AtCDC48B		ATPase, AAA-type, CDC48 protein
AT1G79550	PGK	Encodes cytosolic phosphoglycerate kinase (PGK).	phosphoglycerate kinase
AT5G62380	NAC101	Encodes a NAC-domain transcription factor involved in xylem formation. Induces transdifferentiation of various cells into metaxylem vessel elements. Located in the nucleus. Expression induced in the presence of auxin, cytokinin and brassinosteroids.	NAC-domain protein 101
AT1G56600	GolS2	GolS2 is a galactinol synthase that catalyzes the formation of galactinol from UDP-galactose and myo-inositol. GolS2 transcript levels rise in response to methyl viologen, an oxidative damage-inducing agent. Plants over-expressing GolS2 have increased tolerance to salt, chilling, and high-light stress.	galactinol synthase 2
AT3G03830	SAUR28		SAUR-like auxin-responsive protein family
AT3G62260	AT3G62260		Protein phosphatase 2C family protein
AT5G64190	MSJ1.3		neuronal PAS domain protein
AT3G26450	AT3G26450		Polyketide cyclase/dehydrase and lipid transport superfamily protein
AT5G07000	ST2B	Encodes a member of the sulfotransferase family of proteins. Although it has 85%25 amino acid identity with ST2A (At5g07010), this protein is not able to transfer a sulfate group to 11- or 12-hydroxyjasmonic acid in vitro. It may be able to act on structurally related jasmonates.	sulfotransferase 2B
AT5G01740	T20L15.10		Nuclear transport factor 2 (NTF2) family protein
AT5G66110	HIPP27		Heavy metal transport/detoxification superfamily protein
AT2G33590	CRL1	Encodes a protein with homology to members of the dihydroflavonol-4-reductase (DFR) superfamily. The expression pattern of AtCRL1 indicates that CRL1 has a role in embryogenesis and seed germination. AtCRL1 is induced by ABA, drought and heat, and is highly expressed in seeds.	NAD(P)-binding Rossmann-fold superfamily protein
AT3G62780	AT3G62780		Calcium-dependent lipid-binding (CaLB domain) family protein
AT1G10960	FD1		ferredoxin 1
AT2G22240	MIPS2	** Referred to as MIPS1 in Mitsuhashi et al 2008. Myo-inositol-1-phosphate synthase isoform 2. Expressed in leaf, root and silique. Immunolocalization experiments with an antibody recognizing MIPS1, MIPS2, and MIPS3 showed endosperm localization.	myo-inositol-1-phosphate synthase 2
AT4G04020	FIB	Fibrillin precursor protein. The fibrillin preprotein, but not the mature protein interacts with ABI2. Regulated by abscisic acid response regulators. Involved in abscisic acid-mediated photoprotection.	fibrillin
AT1G64200	VHA-E3		vacuolar H+-ATPase subunit E isoform 3
AT1G74320	F1O17.1	encodes a choline kinase, whose expression is induced by high salt and mannitol.	Protein kinase superfamily protein
AT1G78380	GSTU19	Encodes a glutathione transferase that is a member of Tau GST gene family. Expression is induced by drought stress, oxidative stress, and high doses of auxin and cytokinin. naming convention according to Wagner et al. (2002) The expression of this gene is upregulated by herbicide safeners such as benoxacor and fenclorim.	glutathione S-transferase TAU 19
AT5G47120	BI1	Encodes BI-1, a homolog of mammalian Bax inhibitor 1. Functions as an attenuator of biotic and abiotic types of cell death. Bax-induced cell death can be downregulated by ectopically expressing AtBI in planta.	BAX inhibitor 1
AT1G65980	TPX1	thioredoxin-dependent peroxidase	thioredoxin-dependent peroxidase 1
AT1G13360	AT1G13360		hypothetical protein
AT1G65860	FMO GS-OX1	belongs to the flavin-monooxygenase (FMO) family, encodes a glucosinolate S-oxygenase that catalyzes the conversion of methylthioalkyl glucosinolates to methylsulfinylalkyl glucosinolates	flavin-monooxygenase glucosinolate S-oxygenase 1
AT1G33055	AT1G33055		hypothetical protein
AT3G53820	AT3G53820		C2H2 and C2HC zinc fingers superfamily protein
AT2G23170	GH3.3	encodes an IAA-amido synthase that conjugates Asp and other amino acids to auxin in vitro.	Auxin-responsive GH3 family protein
AT1G03730	F21B7.33		pyrroline-5-carboxylate reductase
AT3G23920	BAM1	Encodes a chloroplast beta-amylase. Is necessary for leaf starch breakdown in the absence of BAM3.	beta-amylase 1
AT1G05575	AT1G05575		transmembrane protein
AT5G67090	K21H1.5		Subtilisin-like serine endopeptidase family protein
AT1G03560	F21B7.18		Pentatricopeptide repeat (PPR-like) superfamily protein
AT2G33860	ETT	ettin (ett) mutations have pleiotropic effects on Arabidopsis flower development, causing increases in perianth organ number, decreases in stamen number and anther formation, and apical-basal patterning defects in the gynoecium. The ETTIN gene encodes a protein with homology to DNA binding proteins which bind to auxin response elements. ETT transcript is expressed throughout stage 1 floral merist…	Transcriptional factor B3 family protein / auxin-responsive factor AUX/IAA-like protein
AT2G02480	STI	STICHEL mutant shows trichomes with fewer than normal branches.	AAA-type ATPase family protein
AT2G15080	RLP19		receptor like protein 19
AT1G10300	F14N23.18		Nucleolar GTP-binding protein
AT1G14280	PKS2	Encodes phytochrome kinase substrate 2. PKS proteins are critical for hypocotyl phototropism. Forms a complex with Phot1, Phot2 and NPH3.	phytochrome kinase substrate 2
AT1G18320	F15H18.28		Mitochondrial import inner membrane translocase subunit Tim17/Tim22/Tim23 family protein
AT2G34340	F13P17.18		senescence regulator (Protein of unknown function, DUF584)
AT1G17300	T13M22.4		hypothetical protein
AT4G12520	T1P17.110		Bifunctional inhibitor/lipid-transfer protein/seed storage 2S albumin superfamily protein
AT5G55820	WYR	Encodes a plant ortholog of the inner centromere protein (INCENP), which is implicated in the control of chromosome segregation and cytokinesis in yeast and animals. Required for female gametophytic cell specification and seed development.	inner centromere protein, ARK-binding region protein
AT5G09460	T5E8.260		transcription factor bHLH143
AT3G60630	HAM2	Belongs to one of the LOM (LOST MERISTEMS) genes: AT2G45160 (LOM1), AT3G60630 (LOM2) and AT4G00150 (LOM3). LOM1 and LOM2 promote cell differentiation at the periphery of shoot meristems and help to maintain their polar organization.	GRAS family transcription factor
AT1G66140	ZFP4	Encodes a zinc finger protein containing only a single zinc finger.	zinc finger protein 4
AT2G18240	AT2G18240		Rer1 family protein
AT5G36180	scpl1		serine carboxypeptidase-like 1
AT1G16830	F17F16.24		Pentatricopeptide repeat (PPR) superfamily protein
AT4G24150	GRF8	Growth regulating factor encoding transcription activator. One of the nine members of a GRF gene family, containing nuclear targeting domain. Involved in leaf development and expressed in shoot and flower.	growth-regulating factor 8
AT3G20280	AT3G20280		RING/FYVE/PHD zinc finger superfamily protein
AT1G29160	F28N24.35		Dof-type zinc finger DNA-binding family protein
AT5G61570	K11J9.21		Protein kinase superfamily protein
AT1G29290	F28N24.30		B-cell lymphoma 6 protein
AT1G35230	AGP5	Encodes arabinogalactan-protein (AGP5).	arabinogalactan protein 5
AT1G06150	EMB1444		basic helix loop helix (bHLH) DNA-binding superfamily protein
AT4G29700	T16L4.210		Alkaline-phosphatase-like family protein
AT3G13682	LDL2	Encodes a homolog of human Lysine-Specific Demethylase1. Involved in H3K4 methylation of target genes including the flowering loci FLC and FWA.	LSD1-like2
AT5G04050	F8F6.260		RNA-directed DNA polymerase (reverse transcriptase)
AT4G07825	AT4G07825		transmembrane protein
AT4G15165	AT4G15165		N-terminal nucleophile aminohydrolases (Ntn hydrolases) superfamily protein
AT5G59900	MMN10.14		Pentatricopeptide repeat (PPR) superfamily protein
AT5G65830	RLP57		receptor like protein 57
AT4G21890	T8O5.100		zinc finger MYND domain protein
AT1G53470	MSL4		mechanosensitive channel of small conductance-like 4
AT4G01030	F3I3.50		pentatricopeptide (PPR) repeat-containing protein
AT5G60890	MYB34	Myb-like transcription factor that modulates expression of ASA1, a key point of control in the tryptophan pathway; mutant has deregulated expression of ASA1 in dominant allele. Loss of function allele suggests ATR1 also functions at a control point for regulating indole glucosinolate homeostasis.	myb domain protein 34
AT1G54160	NF-YA5	Encodes a member of the CCAAT-binding transcription factor (CBF-B/NF-YA) family. Expression is upregulated in response to ABA and drought. This regulation appears to be mediated by MIR169A which is downregulated in response to drought. NFYA5 is a target of MIR169A. Loss of function mutations are hypersensitive to drought.	nuclear factor Y, subunit A5
AT1G29710	T3M22.4		Tetratricopeptide repeat (TPR)-like superfamily protein
AT4G11210	F8L21.1		Disease resistance-responsive (dirigent-like protein) family protein
AT4G39780	T19P19.170	encodes a member of the DREB subfamily A-6 of ERF/AP2 transcription factor family. The protein contains one AP2 domain. There are 8 members in this subfamily including RAP2.4.	Integrase-type DNA-binding superfamily protein
AT2G17140	F6P23.26		Pentatricopeptide repeat (PPR) superfamily protein
AT5G66658	AT5G66658		hypothetical protein
AT2G28190	CSD2	Encodes a chloroplastic copper/zinc superoxide dismutase CSD2 that can detoxify superoxide radicals. Its expression is affected by miR398-directed mRNA cleavage. Activation depends totally on CCS. Overexpression of a miR398-resistant form of CSD2 leads to more dramatic improvements in stress (hight light, Cu2+ and methyl viologen) tolerance than overexpression of wild-type CSD2.	copper/zinc superoxide dismutase 2
AT2G16500	ADC1	encodes a arginine decarboxylase (ADC), a rate-limiting enzyme that catalyzes the first step of polyamine (PA) biosynthesis via ADC pathway in Arabidopsis thaliana. Arabidopsis genome has two ADC paralogs, ADC1 and ADC2. Double mutant analysis showed that ADC genes are essential for the production of PA, and are required for normal seed development. Promoter region of ADC1 contains 742-bp AT-rich…	arginine decarboxylase 1
AT5G45720	MRA19.13		AAA-type ATPase family protein
AT5G37020	ARF8	Encodes a member of the auxin response factor family. Mediates auxin response via expression of auxin regulated genes. Acts redundantly with ARF6 to control stamen elongation and flower maturation. Expression of ARF8 is controlled by miR167.	auxin response factor 8
AT1G56010	NAC1	Encodes a transcription factor involved in shoot apical meristem formation and auxin-mediated lateral root formation. The gene is thought not to be involved in stress responses (NaCl, auxins, ethylene). NAC1 (NAC1)	NAC domain containing protein 1
AT1G73620	F25P22.3		Pathogenesis-related thaumatin superfamily protein
AT5G14770	T9L3.70		PPR repeat protein
AT1G63670	TRM12		hypothetical protein (DUF3741)
AT2G26790	F12C20.17		Pentatricopeptide repeat (PPR) superfamily protein
AT4G02040	T10M13.5		hypothetical protein
AT1G62680	F23N19.22		Pentatricopeptide repeat (PPR) superfamily protein
AT1G63730	F24D7.8		Disease resistance protein (TIR-NBS-LRR class) family
AT1G80870	F23A5.23		Protein kinase superfamily protein
AT2G38070	T8P21.2		LOW protein: UPF0503-like protein, putative (DUF740)
AT2G10931	AT2G10931		hypothetical protein
AT1G32610	F6N18.2		hydroxyproline-rich glycoprotein family protein
AT1G76270	F15M4.23		O-fucosyltransferase family protein
AT1G64160	DIR5	Encodes a dirigent protein involved in the synthesis of (-)pinoresinol. Dirigent proteins impart stereoselectivity on the phenoxy radical coupling reaction yielding optically active lignans from two molecules of coniferyl alcohol.	Disease resistance-responsive (dirigent-like protein) family protein
AT2G23755	AT2G23755		transmembrane family 220 helix protein
AT3G03690	UNE7		Core-2/I-branching beta-1,6-N-acetylglucosaminyltransferase family protein
AT5G56170	LLG1		LORELEI-LIKE-GPI-ANCHORED PROTEIN 1
AT5G43740	MQD19.7		Disease resistance protein (CC-NBS-LRR class) family
AT1G43980	F9C16.15		Tetratricopeptide repeat (TPR)-like superfamily protein
AT1G68710	F24J5.6		ATPase E1-E2 type family protein / haloacid dehalogenase-like hydrolase family protein
AT1G70420	F17O7.4		DNA ligase-like protein, putative (DUF1645)
AT4G17080	DL4570W		Histone H3 K4-specific methyltransferase SET7/9 family protein
AT4G00150	HAM3	Belongs to one of the LOM (LOST MERISTEMS) genes: AT2G45160 (LOM1), AT3G60630 (LOM2) and AT4G00150 (LOM3). LOM1 and LOM2 promote cell differentiation at the periphery of shoot meristems and help to maintain their polar organization.	GRAS family transcription factor
AT1G13740	AFP2	Encodes a member of a small plant-specific gene family whose members interact with ABI5 and appear to be involved in mediating stress responses. AFP2 mutants affect a number of ABA mediated processes such as germination and response to osmotic and sugar stress. AFP2 nuclear localization is stress dependent.	ABI five binding protein 2
AT4G11320	AtCP2		Papain family cysteine protease
AT1G79710	F19K16.31		Major facilitator superfamily protein
AT3G57230	AGL16	MADS-box transcription factor. Expressed in leaf, root and stem, with higher RNA accumulation in guard cells and trichomes.	AGAMOUS-like 16
AT1G80450	T21F11.22		VQ motif-containing protein
AT4G20090	EMB1025		Pentatricopeptide repeat (PPR) superfamily protein
AT5G08490	SLG1		Tetratricopeptide repeat (TPR)-like superfamily protein
AT5G61440	ACHT5	Encodes a member of the thioredoxin family protein. Located in the chloroplast.	atypical CYS HIS rich thioredoxin 5
AT3G13275	AT3G13275		transmembrane protein
AT5G50160	FRO8	Encodes a ferric chelate reductase that is expressed in shoots and flowers.	ferric reduction oxidase 8
AT5G15830	bZIP3		basic leucine-zipper 3
AT3G05130	T12H1.9		paramyosin-like protein
AT2G15390	FUT4	Predicted fucosyltransferase, based on similarity to FUT1, but not functionally redundant with FUT1.	fucosyltransferase 4
AT4G28010	RNA processing factor 5		Tetratricopeptide repeat (TPR)-like superfamily protein
AT2G28400	T1B3.8		senescence regulator (Protein of unknown function, DUF584)
AT5G49660	XIP1	The gene encodes receptorlike kinase (RLK). Involved in the maintenance organization of cell files or cell morphology in conductive elements. Functions as a receptor for CEP1 peptide. Mediates nitrate uptake signaling.	Leucine-rich repeat transmembrane protein kinase family protein
AT1G72600	F28P22.21		hydroxyproline-rich glycoprotein family protein
AT2G30040	MAPKKK14	member of MEKK subfamily	mitogen-activated protein kinase kinase kinase 14
AT4G12510	T1P17.100		Bifunctional inhibitor/lipid-transfer protein/seed storage 2S albumin superfamily protein
AT2G34000	T14G11.12		RING/U-box superfamily protein
AT2G31940	F20M17.26		oxidoreductase/transition metal ion-binding protein
AT1G09460	F14J9.12		Carbohydrate-binding X8 domain superfamily protein
AT5G27330	F21A20.40		Prefoldin chaperone subunit family protein
AT4G37682	AT4G37682		hypothetical protein (DUF1399)
AT2G31290	F16D14.13		Ubiquitin carboxyl-terminal hydrolase family protein
AT2G31945	AT2G31945		transmembrane protein
AT2G39220	PLP6		PATATIN-like protein 6
AT2G35910	F11F19.18		RING/U-box superfamily protein
AT1G05670	F3F20.12		Pentatricopeptide repeat (PPR-like) superfamily protein
AT5G40880	MHK7.11		WD-40 repeat family protein / zfwd3 protein (ZFWD3)
AT4G19440	T5K18.220		Tetratricopeptide repeat (TPR)-like superfamily protein
AT1G30330	ARF6	Encodes a member of the auxin response factor family. Mediates auxin response via expression of auxin regulated genes. Acts redundantly with ARF8 to control stamen elongation and flower maturation. Expression of ARF6 is controlled by miR167.	auxin response factor 6
AT5G65560	K21L13.7		Pentatricopeptide repeat (PPR) superfamily protein
AT3G26540	AT3G26540		Tetratricopeptide repeat (TPR)-like superfamily protein
AT2G25250	T22F11.16		serine/arginine repetitive matrix-like protein
AT3G11650	NHL2	Encodes a protein whose sequence is similar to tobacco hairpin-induced gene (HIN1) and Arabidopsis non-race specific disease resistance gene (NDR1). Expression of this gene is induced by cucumber mosaic virus and spermine. Overexpression of the gene induces the expression of PR-1 gene and shows light-dependent 'speck disease-like' symptom on leaves. The gene product is localized to the chloroplast	NDR1/HIN1-like 2
AT2G28550	RAP2.7		related to AP2.7
AT2G41310	RR3	Encodes an A- type response Regulator that is primarily expressed in the root and is involved in cytokinin-mediated signalling.	response regulator 3
AT4G18270	TRANS11	Encodes protein similar to similar to bacterial translocase I (mra Y). Expressed during flower bud development.	translocase 11
AT3G02400	F16B3.3		SMAD/FHA domain-containing protein
AT3G11440	MYB65	Member of the R2R3-MYB gene family. Similar to GA-induced Barley myb gene. May be induced during germination in response to GA. Double mutants with MYB33 are male sterile, showing defects in pollen development and anther development. Contains a binding site for miRNA159 and may be spatially regulated by this micro RNA. The male sterile phenotype of the MYB33/MYB65 double mutant is light and tempe…	myb domain protein 65
AT3G59510	AT3G59510		Leucine-rich repeat (LRR) family protein
AT4G20270	BAM3	Encodes a CLAVATA1-related receptor kinase-like protein required for both shoot and flower meristem function. It has a broad expression pattern and is involved in vascular strand development in the leaf, control of leaf shape, size and symmetry, male gametophyte development and ovule specification and function.	Leucine-rich receptor-like protein kinase family protein
AT4G35685	AT4G35685		DNA-directed RNA polymerase III subunit
AT2G34020	T14G11.14		Calcium-binding EF-hand family protein
AT2G01505	CLE16	Member of a large family of putative ligands homologous to the Clavata3 gene. Consists of a single exon.	CLAVATA3/ESR-RELATED 16
AT2G37530	F13M22.3		forkhead box protein G1
AT3G24080	AT3G24080		KRR1 family protein
AT2G39040	T7F6.21		Peroxidase superfamily protein
AT3G02010	F1C9.21		Pentatricopeptide repeat (PPR) superfamily protein
AT1G26450	T1K7.18		Carbohydrate-binding X8 domain superfamily protein
AT3G60050	AT3G60050		Pentatricopeptide repeat (PPR) superfamily protein
AT4G31730	GDU1	Glutamine dumper1 is a putative transmembrane protein. It is involved in glutamine secretion	glutamine dumper 1
AT5G22930	MRN17.16		enabled-like protein (DUF1635)
AT2G39300	T16B24.6		CAP-gly domain linker
AT5G01710	F7A7.230		methyltransferase
AT1G71850	F14O23.23		Ubiquitin carboxyl-terminal hydrolase family protein
AT5G47360	MQL5.22		Tetratricopeptide repeat (TPR)-like superfamily protein
AT3G15130	AT3G15130		Tetratricopeptide repeat (TPR)-like superfamily protein
AT5G44930	ARAD2	Encodes a putative arabinosyltransferase that is associated with arabinan biosynthesis and is not redundant with ARAD1. The two glycosyltransferases may function in complexes held together by disulfide bridges.	Exostosin family protein
AT4G36180	F23E13.70		Leucine-rich receptor-like protein kinase family protein
AT1G57610	T8L23.8		calcium uniporter (DUF607)
AT2G40330	PYL6	Encodes a member of the PYR (pyrabactin resistance)/PYL(PYR1-like)/RCAR (regulatory components of ABA receptor) family proteins with 14 members. PYR/PYL/RCAR family proteins function as abscisic acid sensors. Mediate ABA-dependent regulation of protein phosphatase 2Cs ABI1 and ABI2.	PYR1-like 6
AT2G44790	UCC2	Encodes a uclacyanin, a protein precursor that is closely related to precursors of stellacyanins and a blue copper protein from pea pods.	uclacyanin 2
AT2G46150	T3F17.20		Late embryogenesis abundant (LEA) hydroxyproline-rich glycoprotein family
AT3G18980	ETP1		EIN2 targeting protein1
AT3G61460	BRH1	Encodes a novel ring finger protein and forms an N-terminal hydrophobic domain and a C-terminal RING-H2 signature. Expression is down regulated by brassinolide.	brassinosteroid-responsive RING-H2
AT2G02850	ARPN	Encodes plantacyanin one of blue copper proteins. Involved in anther development and pollination. Expressed in the transmitting tract of the pistil.	plantacyanin
AT5G15010	F2G14.130		Tetratricopeptide repeat (TPR)-like superfamily protein
AT3G04640	F7O18.12		glycine-rich protein
AT3G22470	pentatricopeptide repeat 3		Pentatricopeptide repeat (PPR) superfamily protein
AT1G11710	F25C20.14		Pentatricopeptide repeat (PPR) superfamily protein
AT3G07320	T1B9.1		O-Glycosyl hydrolases family 17 protein
AT3G04720	PR4	Encodes a protein similar to the antifungal chitin-binding protein hevein from rubber tree latex. mRNA levels increase in response to ethylene and turnip crinkle virus infection.	pathogenesis-related 4
AT1G55580	LAS	Encodes a member of the GRAS family of putative transcriptional regulators. It is involved in the initiation of axillary meristems during both the vegetative and reproductive growth phases and functions upstream of REV and AXR1 in the regulation of shoot branching.	GRAS family transcription factor
AT3G06890	AT3G06890		transmembrane protein
AT3G10910	DAF-Like gene 1		RING/U-box superfamily protein
AT4G16790	DL4420C		hydroxyproline-rich glycoprotein family protein
AT3G07290	AT3G07290		Pentatricopeptide repeat (PPR) superfamily protein
AT5G39990	beta-glucuronosyltransferase 14A	Encodes GlcAT14A, a beta-glucuronosyltransferase involved in the biosynthesis of type II arabinogalactan. The protein was localized to the Golgi apparatus when transiently expressed in Nicotiana benthamiana. Plays a role in cell elongation during seedling growth.	Core-2/I-branching beta-1,6-N-acetylglucosaminyltransferase family protein
AT5G48485	DIR1	encodes a putative apoplastic lipid transfer protein that is involved in systemic acquired resistance. Mutants in this gene exhibit wild-type local resistance to avirulent and virulent Pseudomonas syringae, but pathogenesis-related gene expression is abolished in uninoculated distant leaves and fail to develop SAR to virulent Pseudomonas or Peronospora parasitica.	Bifunctional inhibitor/lipid-transfer protein/seed storage 2S albumin superfamily protein
AT2G26730	F18A8.10		Leucine-rich repeat protein kinase family protein
AT1G19710	F14P1.19		UDP-Glycosyltransferase superfamily protein
AT3G48810	AT3G48810		Pentatricopeptide repeat (PPR) superfamily protein
AT4G10600	T4F9.60		RING/FYVE/PHD zinc finger superfamily protein
AT2G32660	RLP22		receptor like protein 22
AT3G08870	L-type lectin receptor kinase VI.1		Concanavalin A-like lectin protein kinase family protein
AT3G57920	SPL15	Encodes a putative transcriptional regulator that is involved in the vegetative to reproductive phase transition. Expression is regulated by MIR156b.	squamosa promoter binding protein-like 15
AT3G11430	GPAT5	sn-glycerol-3-phosphate 2-O-acyltransferas, involved in the biosynthesis of suberin polyester.	glycerol-3-phosphate acyltransferase 5
AT5G25970	T1N24.19		Core-2/I-branching beta-1,6-N-acetylglucosaminyltransferase family protein
AT3G12750	ZIP1	A member of Zrt- and Irt-related protein (ZIP) family. transcript is induced in response to zinc deficiency in the root.	zinc transporter 1 precursor
AT3G45680	AT3G45680		Major facilitator superfamily protein
AT1G62280	SLAH1	Encodes a protein with ten predicted transmembrane helices. The SLAH1 protein has similarity to the SLAC1 protein involved in ion homeostasis in guard cells. Although it is not expressed in guard cells, it can complement a slac1-2 mutant suggesting that it performs a similar function. SLAH1:GFP localizes to the plasma membrane.	SLAC1 homologue 1
AT5G24010	MZF18.11		Protein kinase superfamily protein
AT3G17690	CNGC19	member of Cyclic nucleotide gated channel family	cyclic nucleotide gated channel 19
AT2G20880	ERF53	Encodes ERF53, a drought-induced transcription factor. Belongs to the AP2/ERF superfamily, and has a highly conserved AP2 domain. Regulates drought-responsive gene expressions by binding to the GCC box and/or dehydration-responsive element (DRE) in the promoter of downstream genes. Overexpression of AtERF53 driven by the CaMV35S promoter resulted in an unstable drought-tolerant phenotype in T2 tr…	Integrase-type DNA-binding superfamily protein
AT3G20830	UCNL		AGC (cAMP-dependent, cGMP-dependent and protein kinase C) kinase family protein
AT3G22160	jasmonate-associated VQ motif gene 1		VQ motif-containing protein
AT5G65570	K21L13.8		Tetratricopeptide repeat (TPR)-like superfamily protein
AT1G08280	GALT29A	Encodes a glycosyltransferase (GT) GALT29A, which belongs to the Carbohydrate Active Enzyme family GT29. GALT29A co-expresses with other arabinogalactan GTs, GALT31A and GLCAT14A. The recombinant GALT29A expressed in Nicotiana benthamiana demonstrated a galactosyltransferase activity, transferring galactose from UDP-galactose to a mixture of various oligosaccharides derived from arabinogalactan p…	Glycosyltransferase family 29 (sialyltransferase) family protein
AT3G12090	TET6	Member of TETRASPANIN family	tetraspanin6
AT5G40400	MPO12.110		Pentatricopeptide repeat (PPR) superfamily protein
AT1G53070	F8L10.7		Legume lectin family protein
AT3G24240	AT3G24240		Leucine-rich repeat receptor-like protein kinase family protein
AT3G53380	L-type lectin receptor kinase VIII.1		Concanavalin A-like lectin protein kinase family protein
AT1G63150	F16M19.13	Transacting siRNA generating locus.	Tetratricopeptide repeat (TPR)-like superfamily protein
AT2G31083	CLE5	Member of a large family of putative ligands homologous to the Clavata3 gene. Consists of a single exon.	CLAVATA3/ESR-RELATED 5
AT1G69170	AtSPL6	Encodes SPL6. Required for the resistance mediated by the TIR-NB-LRR RPS4 against Pseudomonas syringae carrying the avrRps4 effector. Transcriptome analysis indicates that SPL6 positively regulates a subset of defense genes.	Squamosa promoter-binding protein-like (SBP domain) transcription factor family protein
AT2G37310	F3G5.10		Pentatricopeptide repeat (PPR) superfamily protein
AT5G17360	MKP11.17		DNA ligase
AT2G02150	EMB2794		Tetratricopeptide repeat (TPR)-like superfamily protein
AT1G17590	NF-YA8		nuclear factor Y, subunit A8
AT3G13190	AT3G13190		WEB family protein (DUF827)
AT1G05640	F3F20.9		Ankyrin repeat family protein
AT1G11670	F25C20.18		MATE efflux family protein
AT1G74055	AT1G74055		transmembrane protein
AT5G56320	EXPA14	member of Alpha-Expansin Gene Family. Naming convention from the Expansin Working Group (Kende et al, 2004. Plant Mol Bio)	expansin A14
AT5G67190	DEAR2	encodes a member of the DREB subfamily A-5 of ERF/AP2 transcription factor family. The protein contains one AP2 domain. There are 16 members in this subfamily including RAP2.1, RAP2.9 and RAP2.10.	DREB and EAR motif protein 2
AT3G26742	AT3G26742		hypothetical protein
AT4G23690	DIR6	Encodes a homodimeric all-beta dirigent protein in the superfamily of calycins. Dirigent proteins impart stereoselectivity on the phenoxy radical coupling reaction yielding optically active lignans from two molecules of coniferyl alcohol.	Disease resistance-responsive (dirigent-like protein) family protein
AT4G37630	CYCD5;1	core cell cycle genes; a quantitative trait gene for endoreduplication.	cyclin d5;1
AT2G42650	F14N22.8		Ribosomal protein L1p/L10e family
AT3G28580	AT3G28580		P-loop containing nucleoside triphosphate hydrolases superfamily protein
AT5G61810	APC1	Encodes a mitochondrial ATP-Mg/Pi transporter. Binds to calcium.	Mitochondrial substrate carrier family protein
AT3G50280	AT3G50280		HXXXD-type acyl-transferase family protein
AT3G59080	AT3G59080		Eukaryotic aspartyl protease family protein
AT3G27540	AT3G27540		beta-1,4-N-acetylglucosaminyltransferase family protein
AT3G60550	CYCP3;2		cyclin p3;2
AT3G06020	FAF4	A member of the FAF family proteins encoded by the FANTASTIC FOUR (FAF) genes: AT4G02810 (FAF1), AT1G03170 (FAF2), AT5G19260 (FAF3) and AT3G06020 (FAF4). FAFs have the potential to regulate shoot meristem size in Arabidopsis thaliana. FAFs can repress WUS, which ultimately leads to an arrest of meristem activity in FAF overexpressing lines.	FANTASTIC four-like protein (DUF3049)
AT2G28790	F8N16.8		Pathogenesis-related thaumatin superfamily protein
AT2G42370	MHK10.9		hypothetical protein
AT5G48170	SLY2	encodes an F-box protein whose protein sequence is similar to SLY1, which belongs to SCF-SLY1 E3 ligase complex. SCF-SLY1 E3 ligase degrades DELLA proteins that are involved in promoting growth. Overexpression of SLY2 can partially compensate sly1-10 mutant phenotype of dwarfism.	F-box family protein
AT1G66840	PMI2	Encodes a coiled-coil protein WEB2 (weak chloroplast movement under blue light 2, also named PMI2/plastid movement impaired 2). Involved in chloroplast avoidance movement under intermediate and high light intensities. WEB2, together with another coiled-coil protein WEB1 (AT2G26570), maintains the chloroplast photorelocation movement velocity.	PLASTID MOVEMENT IMPAIRED protein (DUF827)
AT2G37580	F13M22.1		RING/U-box superfamily protein
AT1G55630	F20N2.6		Pentatricopeptide repeat (PPR) superfamily protein
AT5G64620	C/VIF2	Plant cell wall (CWI) and vacuolar invertases (VI) play important roles in carbohydrate metabolism, stress responses and sugar signaling.	cell wall / vacuolar inhibitor of fructosidase 2
AT1G69530	EXPA1	Member of Alpha-Expansin Gene Family. Naming convention from the Expansin Working Group (Kende et al, Plant Mol Bio). Involved in the formation of nematode-induced syncytia in roots of Arabidopsis thaliana.	expansin A1
AT5G10130	T31P16.120		Pollen Ole e 1 allergen and extensin family protein
AT1G18300	NUDT4		nudix hydrolase homolog 4
AT2G03380	T4M8.19		Pentatricopeptide repeat (PPR) superfamily protein
AT1G12700	RPF1	Encodes RNA PROCESSING FACTOR 1 (RPF1), a pentatricopeptide repeat (PPR) protein of the P-class containing canonical PPR-repeats. RPF1 is required for the 5#Aeo-end processing of the nad4 mRNA in mitochondria. Ler and other accessions impaired in processing of the nad4 mRNA 5'-end, contain a single nucleotide polymorphism (SNP) 807 nucleotides downstream of the predicted translation start codon (…	RNA processing FACTOR
AT3G06455	F24P17.5		ubiquitin family protein
AT4G30080	ARF16	Involved in root cap cell differentiation. Gene expression is regulated by mir160.Located in the nucleus.	auxin response factor 16
AT4G01400	F3D13.1		oligomeric golgi complex subunit-like protein
AT4G11290	F8L21.80		Peroxidase superfamily protein
AT5G49610	K6M13.17		F-box family protein
AT4G18340	T9A21.190		Glycosyl hydrolase superfamily protein
AT5G14350	F18O22.140		Pentatricopeptide repeat (PPR) superfamily protein
AT1G62400	HT1		Protein kinase superfamily protein
AT5G64320	MSJ1.16		Pentatricopeptide repeat (PPR) superfamily protein
AT4G16260	DL4170C	Encodes a putative beta-1,3-endoglucanase that interacts with the 30C02 cyst nematode effector. May play a role in host defense.	Glycosyl hydrolase superfamily protein
AT2G39560	F12L6.22		Putative membrane lipoprotein
AT5G60030	MGO3.1		hypothetical protein
AT4G13810	RLP47		receptor like protein 47
AT3G08770	LTP6	Predicted to encode a PR (pathogenesis-related) protein. Belongs to the lipid transfer protein (PR-14) family with the following members: At2g38540/LTP1, At2g38530/LTP2, At5g59320/LTP3, At5g59310/LTP4, At3g51600/LTP5, At3g08770/LTP6, At2g15050/LTP7, At2g18370/LTP8, At2g15325/LTP9, At5g01870/LTP10, At4g33355/LTP11, At3g51590/LTP12, At5g44265/LTP13, At5g62065/LTP14, At4g08530/LTP15.	lipid transfer protein 6
AT4G20000	F18F4.100		VQ motif-containing protein
AT3G60690	SAUR59		SAUR-like auxin-responsive protein family
AT5G23170	MKD15.3		Protein kinase superfamily protein
AT2G23200	T20D16.17		Protein kinase superfamily protein
AT4G22590	TPPG		Haloacid dehalogenase-like hydrolase (HAD) superfamily protein
AT3G22690	AT3G22690		LOW protein: PPR containing-like protein
AT4G23700	CHX17	member of Putative Na+/H+ antiporter family	cation/H+ exchanger 17
AT1G05470	CVP2	Encodes an inositol polyphosphate 5' phosphatase (5PTase) that is required for the proper recruitment of cells into developing vascular tissue in leaves and cotyledons. It is most similar to Type I 5PTases that are known to cleave a phosphate from IP3 or IP4. cvp2 mutants have elevated levels of IP3 and are hypersensitive to ABA in seed germination assays.	DNAse I-like superfamily protein
AT1G56020	F14J16.33		serine/arginine repetitive matrix-like protein
AT3G15030	TCP4	Arabidopsis thaliana TCP family transcription factor. Regulated by miR319. Involved in heterchronic regulation of leaf differentiation.	TCP family transcription factor 4
AT3G01580	F4P13.34		Tetratricopeptide repeat (TPR)-like superfamily protein
AT1G06580	F12K11.8		Pentatricopeptide repeat (PPR) superfamily protein
AT2G20515	AT2G20515		pollen Ole e I family allergen protein
AT4G24340	T22A6.170		Phosphorylase superfamily protein
AT2G15300	F27O10.5		Leucine-rich repeat protein kinase family protein
AT3G57720	AT3G57720		Protein kinase superfamily protein
AT1G12380	F5O11.10		hypothetical protein
AT5G05960	K18J17.13		Bifunctional inhibitor/lipid-transfer protein/seed storage 2S albumin superfamily protein
AT2G03010	T17M13.18		hypothetical protein (DUF577)
AT3G18320	AT3G18320		F-box and associated interaction domains-containing protein
AT4G28085	AT4G28085		transmembrane protein
AT4G37740	GRF2	Growth regulating factor encoding transcription activator. One of the nine members of a GRF gene family, containing nuclear targeting domain. Mutants result in smaller leaves indicating the role of the gene in leaf development. Expressed in root, shoot and flower	growth-regulating factor 2
AT2G39120	WTF9	Encodes a mitochondrial protein essential for the splicing of group II introns in two mitochondrial genes for which splicing factors had not previously been identified: rpl2 and ccmFc.	Ubiquitin carboxyl-terminal hydrolase family protein
AT4G25260	F24A6.100		Plant invertase/pectin methylesterase inhibitor superfamily protein
AT5G25830	GATA12	Encodes a member of the GATA factor family of zinc finger transcription factors.	GATA transcription factor 12
AT1G22885	AT1G22885		transmembrane protein
AT4G31330	F8F16.150		transmembrane protein, putative (Protein of unknown function, DUF599)
AT5G61370	MFB13.15		Pentatricopeptide repeat (PPR) superfamily protein
AT3G14020	NF-YA6		nuclear factor Y, subunit A6
AT1G20070	T20H2.15		hypothetical protein
AT3G53400	AT3G53400		peptide upstream protein
AT4G23410	TET5	Member of TETRASPANIN family	tetraspanin5
AT4G17905	ATL4H	Putative RING-H2 finger protein ATL4H.	RING/U-box superfamily protein
AT1G72830	NF-YA3	Encodes a subunit of CCAAT-binding complex, binds to CCAAT box motif present in some plant promoter sequences. One of three members of this class (HAP2A, HAP2B, HAP2C), it is expressed in vegetative and reproductive tissues. Expression is upregulated in the shoot of cax1/cax3 mutant.	nuclear factor Y, subunit A3
AT5G24780	VSP1	encodes an acid phosphatase similar to soybean vegetative storage proteins. Gene expression is induced by wounding and jasmonic acid.	vegetative storage protein 1
AT3G20600	NDR1	Required for non-race specific resistance to bacterial and fungal pathogens.Mediates systemic acquired resistance (SAR) response.	Late embryogenesis abundant (LEA) hydroxyproline-rich glycoprotein family
AT1G76120	T23E18.5		Pseudouridine synthase family protein
AT4G33550	T16L1.40		Bifunctional inhibitor/lipid-transfer protein/seed storage 2S albumin superfamily protein
AT4G17785	MYB39	Encodes a putative transcription factor (MYB39).	myb domain protein 39
AT4G27595	AT4G27595	Encodes a microtubule-associated protein.	WEB family protein (DUF827)
AT4G30370	F17I23.290		RING/U-box superfamily protein
AT5G46080	MCL19.13		Protein kinase superfamily protein
AT1G33610	T1E4.10		Leucine-rich repeat (LRR) family protein
AT4G36820	AP22.5		calcium uniporter (DUF607)
AT4G35070	T12J5.5		SBP (S-ribonuclease binding protein) family protein
AT4G18210	PUP10	Member of a family of proteins related to PUP1, a purine transporter. May be involved in the transport of purine and purine derivatives such as cytokinins, across the plasma membrane.	purine permease 10
AT5G01550	LECRKA4.2	Encodes LecRKA4.2, a member of the lectin receptor kinase subfamily A4 (LecRKA4.1 At5g01540; LecRKA4.2 At5g01550; LecRKA4.3 At5g01560). Together with other members of the subfamily, functions redundantly in the negative regulation of ABA response in seed germination.	lectin receptor kinase a4.1
AT2G46310	CRF5	CRF5 encodes one of the six cytokinin response factors. It is transcriptionally upregulated in response to cytokinin. CRF5 belongs to the AP2/ERF superfamily of the transcriptional factors. CRF proteins rapidly relocalize to the nucleus in response to cytokinin. Analysis of loos-of-function mutants revealed that the CRFs function redundantly to regulate the development of embryos, cotyledons and …	cytokinin response factor 5
AT1G56340	CRT1a	Encodes one of three Arabidopsis calreticulins. In CRT-deficient mouse fibroblasts, this protein restores ER Ca2+ levels.	calreticulin 1a
AT3G09040	MEF12		Pentatricopeptide repeat (PPR) superfamily protein
AT1G12620	T12C24.15		Pentatricopeptide repeat (PPR) superfamily protein
AT1G80080	TMM	Encodes a transmembrane leucine-repeat containing receptor-like protein that is expressed in proliferative postprotodermal cells. Recessive mutation leads to disruption of asymmetric cell division during stomata development. Its transcript levels change after inducing MUTE expression in a mute background.	Leucine-rich repeat (LRR) family protein
AT2G45310	GAE4	UDP-D-glucuronate 4-epimerase	UDP-D-glucuronate 4-epimerase 4
AT5G02350	T1E22.110		Cysteine/Histidine-rich C1 domain family protein
AT5G06940	MOJ9.11		Leucine-rich repeat receptor-like protein kinase family protein
AT2G21080	F26H11.16		Ras guanine nucleotide exchange factor K
AT1G49230	Arabidopsis T##xicos en Levadura 78		RING/U-box superfamily protein
AT1G62910	F16P17.6		Pentatricopeptide repeat (PPR) superfamily protein
AT5G52870	MAKR5	Encodes a member of the MAKR (MEMBRANE-ASSOCIATED KINASE REGULATOR) gene family. MAKRs have putative kinase interacting motifs and membrane localization signals. Known members include: AT5G26230 (MAKR1), AT1G64080 (MAKR2), AT2G37380 (MAKR3), AT2G39370 (MAKR4), AT5G52870 (MAKR5) and AT5G52900 (MAKR6).	membrane-associated kinase regulator
AT5G02550	T22P11.140		hypothetical protein
AT2G47550	T30B22.15		Plant invertase/pectin methylesterase inhibitor superfamily
AT4G29140	ADS1	Encodes Activated Disease Susceptibility 1 (ADS1), a putative MATE (multidrug and toxic compound extrusion) transport protein that negatively regulates plant disease resistance.	MATE efflux family protein
AT1G79410	2020-10-05		organic cation/carnitine transporter5
AT1G69760	T6C23.4		suppressor SRP40-like protein
AT1G23205	F26F24.4		Plant invertase/pectin methylesterase inhibitor superfamily protein
AT5G03160	P58IPK	J domain protein localized in ER lumen. Can partially compensate for the growth defect in jem1 scj1 mutant yeast.	DnaJ P58IPK-like protein
AT4G26490	M3E9.80		Late embryogenesis abundant (LEA) hydroxyproline-rich glycoprotein family
AT1G63230	F9N12.15		Tetratricopeptide repeat (TPR)-like superfamily protein
AT5G57685	GDU3	Encodes a member of the GDU (glutamine dumper) family proteins involved in amino acid export: At4g31730 (GDU1), At4g25760 (GDU2), At5g57685 (GDU3), At2g24762 (GDU4), At5g24920 (GDU5), At3g30725 (GDU6) and At5g38770 (GDU7).	glutamine dumper 3
AT3G62690	ATL5	Encodes a RING-H2 zinc finger protein related to ATL2. The ATL gene family is represented by fifteen sequences that contain, in addition to the RING, a transmembrane domain which is located in most of them towards the N-terminal end.	AtL5
AT5G52050	AtDTX50		MATE efflux family protein
AT5G25160	ZFP3	Encodes a zinc finger protein containing only a single zinc finger.	zinc finger protein 3
AT1G32928	AT1G32928		Avr9/Cf-9 rapidly elicited protein
AT5G55340	MTE17.5		MBOAT (membrane bound O-acyl transferase) family protein
AT5G04390	T19N18.120		C2H2-type zinc finger family protein
AT5G06090	GPAT7	putative sn-glycerol-3-phosphate 2-O-acyltransferase	glycerol-3-phosphate acyltransferase 7
AT3G12970	MGH6.10		serine/arginine repetitive matrix-like protein
AT2G18210	F8D23.2		hypothetical protein
AT5G60630	MUP24.5		transmembrane protein
AT1G53230	TCP3	Encodes a member of a recently identified plant transcription factor family that includes Teosinte branched 1, Cycloidea 1, and proliferating cell nuclear antigen (PCNA) factors, PCF1 and 2. Regulated by miR319. Involved in heterochronic regulation of leaf differentiation.	TEOSINTE BRANCHED 1, cycloidea and PCF transcription factor 3
AT4G27950	CRF4	encodes a member of the ERF (ethylene response factor) subfamily B-5 of ERF/AP2 transcription factor family. The protein contains one AP2 domain. There are 7 members in this subfamily.	cytokinin response factor 4
AT1G27370	SPL10	In conjunction with SPL11 and SPL2, SPL10 redundantly controls proper development of lateral organs in association with shoot maturation in the reproductive phase. SPL10 also controls lamina shape during vegetative development.	squamosa promoter binding protein-like 10
AT5G06510	NF-YA10		nuclear factor Y, subunit A10
AT2G31085	CLE6	Member of a large family of putative ligands homologous to the Clavata3 gene. Consists of a single exon. Can replace CLV3 function in vivo.	CLAVATA3/ESR-RELATED 6
AT5G06730	MPH15.9		Peroxidase superfamily protein
AT1G02810	F22D16.20		Plant invertase/pectin methylesterase inhibitor superfamily
AT5G51795	AT5G51795		DNA/RNA-binding protein Kin17, conserved region
AT1G66270	BGLU21	BGLU21 encodes a beta-glucosidase that has a high level of activity against the naturally occuring secondary metabolite scopolin. Recombinant BGLU21 produced in insect cells shows lower levels of activity using the structurally similar substrates esculin (33%25) and 4-MU-glucoside (9%25). BGLU21 is glycosylated in planta and has a C-terminal ER retention signal. Transcript analysis as well as pro…	Glycosyl hydrolase superfamily protein
AT5G54145	AT5G54145		hypothetical protein
AT3G54990	SMZ	Encodes a AP2 domain transcription factor that can repress flowering. SMZ and its paralogous gene, SNARCHZAPFEN (SNZ), share a signature with partial complementarity to the miR172 microRNA, whose precursor is induced upon flowering.	Integrase-type DNA-binding superfamily protein
AT1G62590	AtPPR-AC	Encodes a functional adenylate cyclase.	pentatricopeptide (PPR) repeat-containing protein
AT3G19030	AT3G19030		transcription initiation factor TFIID subunit 1b-like protein
AT5G53950	CUC2	Transcriptional activator of the NAC gene family, with CUC1 redundantly required for embryonic apical meristem formation, cotyledon separation and expression of STM. Proper timing of CUC2 expression is required to maintain the phyllotactic pattern initiated in the meristem. CUC2 expression in leaf sinus region is required for serration and the extent of serration is modulated by mir164A mediated …	NAC (No Apical Meristem) domain transcriptional regulator superfamily protein
AT5G19100	T16G12.140		Eukaryotic aspartyl protease family protein
AT3G18485	ILR2	Encodes a novel protein with no predicted membrane-spanning domains that is polymorphic among Arabidopsis accessions. The protein may modulate a metal transporter. Mutants are resistant to IAA-Leu, IAA-Phe, and the divalent metals cobalt and manganese but remain sensitive to free IAA; they are defective in lateral root formation and primary root elongation.	iaa-leucine resistant 2
AT5G20885	AT5G20885		RING/U-box superfamily protein
AT1G02420	T6A9.11		Pentatricopeptide repeat (PPR) superfamily protein
AT5G19230	T24G5.130		Glycoprotein membrane precursor GPI-anchored
AT5G64310	AGP1	Encodes arabinogalactan-protein (AGP1).	arabinogalactan protein 1
AT5G43270	SPL2	member of the SPL (squamosa-promoter binding protein-like) gene family, a novel gene family encoding DNA binding proteins and putative transcription factors. In conjunction with SPL10 and SPL11, SPL2 redundantly controls proper development of lateral organs in association with shoot maturation in the reproductive phase.	squamosa promoter binding protein-like 2
AT5G19240	T24G5.140		Glycoprotein membrane precursor GPI-anchored
AT5G20630	GER3	Encodes a germin-like protein. Its transcripts are more abundant in RNA from leaves collected in the evening, suggesting some kind of circadian regulation.	germin 3
AT4G28940	F25O24.60		Phosphorylase superfamily protein
AT5G19520	MSL9		mechanosensitive channel of small conductance-like 9
AT5G45530	MFC19.20		transmembrane protein, putative (DUF594)
AT1G66280	BGLU22		Glycosyl hydrolase superfamily protein
AT5G43180	K24F5.2		transmembrane protein, putative (Protein of unknown function, DUF599)
AT2G37100	T2N18.14		protamine P1 family protein
AT1G54000	GLL22		GDSL-like Lipase/Acylhydrolase superfamily protein
AT1G76650	CML38		calmodulin-like 38
AT5G39670	MIJ24.17		Calcium-binding EF-hand family protein
AT5G08350	F8L15.80		GRAM domain-containing protein / ABA-responsive protein-like protein
AT1G62790	F23N19.16		Bifunctional inhibitor/lipid-transfer protein/seed storage 2S albumin superfamily protein
AT1G63080	F16M19.17	Transacting siRNA generating locus. Is targeted by TAS2-derived ta-siR2140 for cleavage.	Pentatricopeptide repeat (PPR) superfamily protein
AT1G26600	CLE9	Member of a large family of putative ligands homologous to the Clavata3 gene. Consists of a single exon. Can partially replace CLV3 function in vivo.	CLAVATA3/ESR-RELATED 9
AT3G27270	AT3G27270		TRAM, LAG1 and CLN8 (TLC) lipid-sensing domain containing protein
AT2G21100	F26H11.14		Disease resistance-responsive (dirigent-like protein) family protein
AT2G16580	F1P15.4		SAUR-like auxin-responsive protein family
AT5G43420	MWF20.13		RING/U-box superfamily protein
AT3G61820	F21F14.7		Eukaryotic aspartyl protease family protein
AT4G15396	CYP702A6	a member of the cytochrome P450 family. molecular function unknown.	cytochrome P450, family 702, subfamily A, polypeptide 6
AT1G07150	MAPKKK13	member of MEKK subfamily	mitogen-activated protein kinase kinase kinase 13
AT3G10930	AT3G10930		hypothetical protein
AT3G62820	AT3G62820		Plant invertase/pectin methylesterase inhibitor superfamily protein
AT2G29090	CYP707A2	Encodes a protein with ABA 8'-hydroxylase activity, involved in ABA catabolism. Member of the CYP707A gene family. This gene predominantly accumulates in dry seeds and is up-regulated immediately following imbibition. CYP707A2 appears to play a major role in the rapid decrease in ABA levels during early seed imbibition.	cytochrome P450, family 707, subfamily A, polypeptide 2
AT1G32690	F6N18.23		DUF740 family protein
AT1G59970	F23H11.28		Matrixin family protein
AT4G13580	T6G15.130		Disease resistance-responsive (dirigent-like protein) family protein
AT1G63400	F2K11.22		Pentatricopeptide repeat (PPR) superfamily protein
AT4G25760	GDU2	Encodes a member of the GDU (glutamine dumper) family proteins involved in amino acid export: At4g31730 (GDU1), At4g25760 (GDU2), At5g57685 (GDU3), At2g24762 (GDU4), At5g24920 (GDU5), At3g30725 (GDU6) and At5g38770 (GDU7).	glutamine dumper 2
AT3G49510	AT3G49510		F-box family protein
AT3G05690	NF-YA2	Encodes a subunit of CCAAT-binding complex, binds to CCAAT box motif present in some plant promoter sequences. One of three members of this class (HAP2A, HAP2B, HAP2C), it is expressed in vegetative and reproductive tissues.	nuclear factor Y, subunit A2
AT3G09032	AT3G09032		josephin-like protein
AT4G11140	CRF1	encodes a member of the ERF (ethylene response factor) subfamily B-5 of ERF/AP2 transcription factor family. The protein contains one AP2 domain. There are 7 members in this subfamily. Also named as CRF1 (cytokinin response factor 1).	cytokinin response factor 1
AT1G12300	F5O11.4		Tetratricopeptide repeat (TPR)-like superfamily protein
AT2G39230	LOJ	Encodes a pentatricopeptide protein (LOJ) that is specifically expressed in lateral organ junctions.	LATERAL ORGAN JUNCTION
AT5G46100	MCL19.15		Pentatricopeptide repeat (PPR) superfamily protein
AT2G18120	SRS4	A member of SHI gene family. Arabidopsis thaliana has ten members that encode proteins with a RING finger-like zinc finger motif. Despite being highly divergent in sequence, many of the SHI-related genes are partially redundant in function and synergistically promote gynoecium, stamen and leaf development in Arabidopsis.	SHI-related sequence 4
AT5G47230	ERF5	encodes a member of the ERF (ethylene response factor) subfamily B-3 of ERF/AP2 transcription factor family (ATERF-5). The protein contains one AP2 domain. There are 18 members in this subfamily including ATERF-1, ATERF-2, AND ATERF-5.	ethylene responsive element binding factor 5
AT3G12830	SAUR72		SAUR-like auxin-responsive protein family
AT2G18480	F24H14.17		Major facilitator superfamily protein
AT5G47530	MNJ7.12		Auxin-responsive family protein
AT2G42865	AT2G42865		hypothetical protein
AT3G60900	FLA10		FASCICLIN-like arabinogalactan-protein 10
AT3G49730	AT3G49730		Tetratricopeptide repeat (TPR)-like superfamily protein
AT5G52540	F6N7.1		keratin-associated protein, putative (DUF819)
AT1G62914	AT1G62914		pentatricopeptide (PPR) repeat-containing protein
AT3G27400	AT3G27400		Pectin lyase-like superfamily protein
AT3G14362	RTFL10		ROTUNDIFOLIA like 10
AT1G12775	AT1G12775		Pentatricopeptide repeat (PPR) superfamily protein
AT2G27420	F10A12.10		Cysteine proteinases superfamily protein
AT5G55090	MAPKKK15	member of MEKK subfamily	mitogen-activated protein kinase kinase kinase 15
AT5G19040	IPT5	Encodes cytokinin synthase.	isopentenyltransferase 5
AT5G56050	MDA7.9		late embryogenesis abundant (LEA) hydroxyproline-rich glycoprotein family protein
AT1G25400	F2J7.13		transmembrane protein
AT5G38850	K15E6.30		Disease resistance protein (TIR-NBS-LRR class)
AT5G53290	CRF3	encodes a member of the ERF (ethylene response factor) subfamily B-5 of ERF/AP2 transcription factor family. The protein contains one AP2 domain. There are 7 members in this subfamily.	cytokinin response factor 3
AT4G38860	F19H22.1		SAUR-like auxin-responsive protein family
AT4G08780	T32A17.90		Peroxidase superfamily protein
AT2G04500	T1O3.9		Cysteine/Histidine-rich C1 domain family protein
AT3G10290	AT3G10290		Nucleotide-sugar transporter family protein
AT2G21210	F26H11.3	Putative auxin-regulated protein whose expression is downregulated in response to chitin oligomers.	SAUR-like auxin-responsive protein family
AT1G72230	T9N14.17		Cupredoxin superfamily protein
AT4G35480	RHA3B	Encodes a putative RING-H2 finger protein RHA3b.	RING-H2 finger A3B
AT1G63130	F16M19.5	Transacting siRNA generating locus. Its derived siR9as targets AT1G62930 for cleavage. Itself is targeted by TAS2-derived ta-siR2140 for cleavage.	Tetratricopeptide repeat (TPR)-like superfamily protein
AT5G57540	XTH13	Encodes a xyloglucan endotransglucosylase/hydrolase with only only the endotransglucosylase (XET; EC 2.4.1.207) activity towards xyloglucan and non-detectable endohydrolytic (XEH; EC 3.2.1.151) activity.	xyloglucan endotransglucosylase/hydrolase 13
AT5G16640	MTG13.9		Pentatricopeptide repeat (PPR) superfamily protein
AT1G30080	T1P2.13		Glycosyl hydrolase superfamily protein
AT1G75140	F22H5.14		membrane protein
AT1G53160	SPL4	Encodes a member of the SPL (squamosa-promoter binding protein-like)gene family, a novel gene family encoding DNA binding proteins and putative transcription factors. Contains the SBP-box, which encodes the SBP-domain, required and sufficient for interaction with DNA. It is involved in regulation of flowering and vegetative phase change. Its temporal expression is regulated by the microRNA miR156…	squamosa promoter binding protein-like 4
AT4G28720	YUC8	Auxin biosynthetic gene regulated by RVE1. Overexpression leads to suppression of bri1 phenotype.	Flavin-binding monooxygenase family protein
AT3G28560	AT3G28560		BCS1 AAA-type ATPase
AT2G47560	T30B22.14		RING/U-box superfamily protein
AT5G59510	RTFL5		ROTUNDIFOLIA like 5
AT1G62670	RPF2	Encodes a pentatricopeptide repeat protein required for 5' end processing of nad9 and cox3 mRNAs in mitochondria.	rna processing factor 2
AT5G02330	T1E22.90		Cysteine/Histidine-rich C1 domain family protein
AT3G10960	AZG1	Encodes a homolog of the adenine-guanine-hypoxanthine transporter AzgA of Aspergillus nidulans. Function as a plant adenine-guanine transporter. Two closely related genes exist in Arabidopsis: AT3G10960 (Azg1) and AT5G50300 (Azg2).	AZA-guanine resistant1
AT1G62930	RPF3	RPF3 encodes a pentatricopeptide repeat (PPR) protein involved in 5' processing of different mitochondrial mRNAs.	Tetratricopeptide repeat (TPR)-like superfamily protein
AT1G08160	AT1G08160		Late embryogenesis abundant (LEA) hydroxyproline-rich glycoprotein family
AT5G37750	K12B20.23		Chaperone DnaJ-domain superfamily protein
AT3G17580	AT3G17580		SsrA-binding protein
AT3G45840	AT3G45840		Cysteine/Histidine-rich C1 domain family protein
AT5G41170	MEE6.24		Pentatricopeptide repeat (PPR-like) superfamily protein
AT3G06435	AT3G06435		Expressed protein
AT1G54540	F20D21.35		Late embryogenesis abundant (LEA) hydroxyproline-rich glycoprotein family
AT5G46295	AT5G46295		transmembrane protein
AT1G47600	BGLU34	Encodes a myrosinase. Over-expression led to a glucosinolate profile change.	beta glucosidase 34
AT1G31290	AGO3		ARGONAUTE 3
AT1G27360	SPL11	In conjunction with SPL10 and SPL2, SPL11 redundantly controls proper development of lateral organs in association with shoot maturation in the reproductive phase.	squamosa promoter-like 11
AT1G24577	AT1G24577		hypothetical protein
AT1G64583	AT1G64583		Tetratricopeptide repeat (TPR)-like superfamily protein
AT1G04360	ARABIDOPSIS TOXICOS EN LEVADURA 1		RING/U-box superfamily protein
AT2G42200	SPL9	Encodes a putative transcriptional regulator that is involved in the vegetative to reproductive phase transition. Expression is regulated by MIR156b. SPL activity nonautonomously inhibits initiation of new leaves at the shoot apical meristem.	squamosa promoter binding protein-like 9
AT1G30370	DLAH	Encodes a mitochondria-localized class III phospholipase A1 that plays a role in seed viability.	alpha/beta-Hydrolases superfamily protein
AT5G62680	GTR2	Encodes a high-affinity, proton-dependent glucosinolate-specific transporter that is crucial for the transport of both methionine- and tryptophan-derived glucosinolates to seeds.	Major facilitator superfamily protein
AT3G42725	AT3G42725		Putative membrane lipoprotein
AT5G43890	YUC5	Encodes a YUCCA-like putative flavin monooxygenase, the activation tagging mutant has increased level of IAA, increased auxin response and phenotype of auxin overproduction, rescues erecta mutant phenotype	Flavin-binding monooxygenase family protein
AT4G34760	F11I11.11		SAUR-like auxin-responsive protein family
AT1G68360	T22E19.1		C2H2 and C2HC zinc fingers superfamily protein
AT5G10990	SAUR69		SAUR-like auxin-responsive protein family
AT5G65300	MNA5.2		hypothetical protein
AT4G24570	DIC2	Encodes one of the mitochondrial dicarboxylate carriers (DIC): DIC1 (AT2G22500), DIC2 (AT4G24570), DIC3 (AT5G09470).	dicarboxylate carrier 2
AT5G66650	MSN2.3		calcium uniporter (DUF607)
AT3G61898	AT3G61898		transmembrane protein
AT1G62720	NG1	Encodes a PPR protein gene that localizes to the mitochondrion and is required for seed germination.	Pentatricopeptide repeat (PPR-like) superfamily protein
AT5G67080	MAPKKK19	member of MEKK subfamily	mitogen-activated protein kinase kinase kinase 19
AT3G29000	AT3G29000		Calcium-binding EF-hand family protein
AT3G49330	AT3G49330		Plant invertase/pectin methylesterase inhibitor superfamily protein
AT1G63630	F2K11.2		Tetratricopeptide repeat (TPR)-like superfamily protein

## Sheet: set C1
Gene ID	Gene_symbol	Description	Product
AT1G01720	ATAF1	Belongs to a large family of putative transcriptional activators with NAC domain. Transcript level increases in response to wounding and abscisic acid. ATAF1 attentuates ABA signaling and sythesis. Mutants are hyposensitive to ABA.	NAC (No Apical Meristem) domain transcriptional regulator superfamily protein
AT1G02420	T6A9.11		Pentatricopeptide repeat (PPR) superfamily protein
AT1G02810	F22D16.20		Plant invertase/pectin methylesterase inhibitor superfamily
AT1G03070	AtLFG4		Bax inhibitor-1 family protein
AT1G03560	F21B7.18		Pentatricopeptide repeat (PPR-like) superfamily protein
AT1G04360	ARABIDOPSIS TOXICOS EN LEVADURA 1		RING/U-box superfamily protein
AT1G04570	T1G11.18		Major facilitator superfamily protein
AT1G05470	CVP2	Encodes an inositol polyphosphate 5' phosphatase (5PTase) that is required for the proper recruitment of cells into developing vascular tissue in leaves and cotyledons. It is most similar to Type I 5PTases that are known to cleave a phosphate from IP3 or IP4. cvp2 mutants have elevated levels of IP3 and are hypersensitive to ABA in seed germination assays.	DNAse I-like superfamily protein
AT1G05640	F3F20.9		Ankyrin repeat family protein
AT1G05670	F3F20.12		Pentatricopeptide repeat (PPR-like) superfamily protein
AT1G06150	EMB1444		basic helix loop helix (bHLH) DNA-binding superfamily protein
AT1G06580	F12K11.8		Pentatricopeptide repeat (PPR) superfamily protein
AT1G07150	MAPKKK13	member of MEKK subfamily	mitogen-activated protein kinase kinase kinase 13
AT1G07350	SR45a	Encodes a serine/arginine rich-like protein, SR45a. Involved in the regulation of stress-responsive alternative splicing.	RNA-binding (RRM/RBD/RNP motifs) family protein
AT1G07400	F22G5.25		HSP20-like chaperones superfamily protein
AT1G07410	RABA2b		RAB GTPase homolog A2B
AT1G07500	F22G5.11		hypothetical protein
AT1G08160	AT1G08160		Late embryogenesis abundant (LEA) hydroxyproline-rich glycoprotein family
AT1G08280	GALT29A	Encodes a glycosyltransferase (GT) GALT29A, which belongs to the Carbohydrate Active Enzyme family GT29. GALT29A co-expresses with other arabinogalactan GTs, GALT31A and GLCAT14A. The recombinant GALT29A expressed in Nicotiana benthamiana demonstrated a galactosyltransferase activity, transferring galactose from UDP-galactose to a mixture of various oligosaccharides derived from arabinogalactan p…	Glycosyltransferase family 29 (sialyltransferase) family protein
AT1G08645	AT1G08645		hypothetical protein
AT1G09157	AT1G09157		transmembrane protein, putative (DUF679)
AT1G09460	F14J9.12		Carbohydrate-binding X8 domain superfamily protein
AT1G10960	FD1		ferredoxin 1
AT1G11670	F25C20.18		MATE efflux family protein
AT1G11710	F25C20.14		Pentatricopeptide repeat (PPR) superfamily protein
AT1G12060	BAG5	A member of Arabidopsis BAG (Bcl-2-associated athanogene) proteins, plant homologs of mammalian regulators of apoptosis. Plant BAG proteins are multi-functional and remarkably similar to their animal counterparts, as they regulate apoptotic-like processes ranging from pathogen attack, to abiotic stress, to plant development.	BCL-2-associated athanogene 5
AT1G12300	F5O11.4		Tetratricopeptide repeat (TPR)-like superfamily protein
AT1G12380	F5O11.10		hypothetical protein
AT1G12620	T12C24.15		Pentatricopeptide repeat (PPR) superfamily protein
AT1G12700	RPF1	Encodes RNA PROCESSING FACTOR 1 (RPF1), a pentatricopeptide repeat (PPR) protein of the P-class containing canonical PPR-repeats. RPF1 is required for the 5#Aeo-end processing of the nad4 mRNA in mitochondria. Ler and other accessions impaired in processing of the nad4 mRNA 5'-end, contain a single nucleotide polymorphism (SNP) 807 nucleotides downstream of the predicted translation start codon (…	RNA processing FACTOR
AT1G12775	AT1G12775		Pentatricopeptide repeat (PPR) superfamily protein
AT1G13360	AT1G13360		hypothetical protein
AT1G13740	AFP2	Encodes a member of a small plant-specific gene family whose members interact with ABI5 and appear to be involved in mediating stress responses. AFP2 mutants affect a number of ABA mediated processes such as germination and response to osmotic and sugar stress. AFP2 nuclear localization is stress dependent.	ABI five binding protein 2
AT1G14200	F7A19.29		RING/U-box superfamily protein
AT1G14205	AT1G14205		Ribosomal L18p/L5e family protein
AT1G16022	AT1G16022		transmembrane protein
AT1G16030	Hsp70b		heat shock protein 70B
AT1G16830	F17F16.24		Pentatricopeptide repeat (PPR) superfamily protein
AT1G17590	NF-YA8		nuclear factor Y, subunit A8
AT1G17870	EGY3	S2P-like putative metalloprotease, also contain transmembrane helices near their C-termini and many of them, five of seven, contain a conserved zinc-binding motif HEXXH. Homolog of EGY1. Each of the EGY1 and EGY-like proteins share two additional highly conserved motifs, the previously reported NPDG motif (aa 442#Aei454 in EGY1, Rudner et al., 1999) and a newly defined GNLR motif (aa 171#Aei179 i…	ethylene-dependent gravitropism-deficient and yellow-green-like 3
AT1G18300	NUDT4		nudix hydrolase homolog 4
AT1G18320	F15H18.28		Mitochondrial import inner membrane translocase subunit Tim17/Tim22/Tim23 family protein
AT1G18330	EPR1		Homeodomain-like superfamily protein
AT1G19710	F14P1.19		UDP-Glycosyltransferase superfamily protein
AT1G20070	T20H2.15		hypothetical protein
AT1G20640	F5M15.4		Plant regulator RWP-RK family protein
AT1G21550	F24J8.15		Calcium-binding EF-hand family protein
AT1G22110	F2E2.18		structural constituent of ribosome
AT1G22885	AT1G22885		transmembrane protein
AT1G23180	T26J12.19		ARM repeat superfamily protein
AT1G23205	F26F24.4		Plant invertase/pectin methylesterase inhibitor superfamily protein
AT1G24577	AT1G24577		hypothetical protein
AT1G25400	F2J7.13		transmembrane protein
AT1G26450	T1K7.18		Carbohydrate-binding X8 domain superfamily protein
AT1G26600	CLE9	Member of a large family of putative ligands homologous to the Clavata3 gene. Consists of a single exon. Can partially replace CLV3 function in vivo.	CLAVATA3/ESR-RELATED 9
AT1G26800	T24P13.19		RING/U-box superfamily protein
AT1G27360	SPL11	In conjunction with SPL10 and SPL2, SPL11 redundantly controls proper development of lateral organs in association with shoot maturation in the reproductive phase.	squamosa promoter-like 11
AT1G27370	SPL10	In conjunction with SPL11 and SPL2, SPL10 redundantly controls proper development of lateral organs in association with shoot maturation in the reproductive phase. SPL10 also controls lamina shape during vegetative development.	squamosa promoter binding protein-like 10
AT1G29710	T3M22.4		Tetratricopeptide repeat (TPR)-like superfamily protein
AT1G30070	T1P2.12		SGS domain-containing protein
AT1G30080	T1P2.13		Glycosyl hydrolase superfamily protein
AT1G30330	ARF6	Encodes a member of the auxin response factor family. Mediates auxin response via expression of auxin regulated genes. Acts redundantly with ARF8 to control stamen elongation and flower maturation. Expression of ARF6 is controlled by miR167.	auxin response factor 6
AT1G30370	DLAH	Encodes a mitochondria-localized class III phospholipase A1 that plays a role in seed viability.	alpha/beta-Hydrolases superfamily protein
AT1G30455	AT1G30455		cyclin/Brf1-like TBP-binding domain-containing protein
AT1G31290	AGO3		ARGONAUTE 3
AT1G32610	F6N18.2		hydroxyproline-rich glycoprotein family protein
AT1G32690	F6N18.23		DUF740 family protein
AT1G32928	AT1G32928		Avr9/Cf-9 rapidly elicited protein
AT1G33055	AT1G33055		hypothetical protein
AT1G33610	T1E4.10		Leucine-rich repeat (LRR) family protein
AT1G43980	F9C16.15		Tetratricopeptide repeat (TPR)-like superfamily protein
AT1G44414	T18F15.8		zinc-ribbon domain protein
AT1G47600	BGLU34	Encodes a myrosinase. Over-expression led to a glucosinolate profile change.	beta glucosidase 34
AT1G48020	PMEI1	Pectin methylesterase inhibitor AtPMEI1. Inactivates AtPPME1 in vitro. Localized to pollen tube cell tip.	pectin methylesterase inhibitor 1
AT1G49230	Arabidopsis T##xicos en Levadura 78		RING/U-box superfamily protein
AT1G52560	F6D8.22		HSP20-like chaperones superfamily protein
AT1G53070	F8L10.7		Legume lectin family protein
AT1G53160	SPL4	Encodes a member of the SPL (squamosa-promoter binding protein-like)gene family, a novel gene family encoding DNA binding proteins and putative transcription factors. Contains the SBP-box, which encodes the SBP-domain, required and sufficient for interaction with DNA. It is involved in regulation of flowering and vegetative phase change. Its temporal expression is regulated by the microRNA miR156…	squamosa promoter binding protein-like 4
AT1G53230	TCP3	Encodes a member of a recently identified plant transcription factor family that includes Teosinte branched 1, Cycloidea 1, and proliferating cell nuclear antigen (PCNA) factors, PCF1 and 2. Regulated by miR319. Involved in heterochronic regulation of leaf differentiation.	TEOSINTE BRANCHED 1, cycloidea and PCF transcription factor 3
AT1G53540	F22G10.20		HSP20-like chaperones superfamily protein
AT1G53542	AT1G53542		hypothetical protein
AT1G54000	GLL22		GDSL-like Lipase/Acylhydrolase superfamily protein
AT1G54050	F15I1.13		HSP20-like chaperones superfamily protein
AT1G54540	F20D21.35		Late embryogenesis abundant (LEA) hydroxyproline-rich glycoprotein family
AT1G55300	TAF7		TBP-associated factor 7
AT1G55530	T5A14.7		RING/U-box superfamily protein
AT1G55580	LAS	Encodes a member of the GRAS family of putative transcriptional regulators. It is involved in the initiation of axillary meristems during both the vegetative and reproductive growth phases and functions upstream of REV and AXR1 in the regulation of shoot branching.	GRAS family transcription factor
AT1G55630	F20N2.6		Pentatricopeptide repeat (PPR) superfamily protein
AT1G56020	F14J16.33		serine/arginine repetitive matrix-like protein
AT1G56170	NF-YC2	Encodes a protein with similarity to a subunit of the CCAAT promoter motif binding complex of yeast.One of two members of this class (HAP5B) and expressed in vegetative and reproductive tissues	nuclear factor Y, subunit C2
AT1G56340	CRT1a	Encodes one of three Arabidopsis calreticulins. In CRT-deficient mouse fibroblasts, this protein restores ER Ca2+ levels.	calreticulin 1a
AT1G56600	GolS2	GolS2 is a galactinol synthase that catalyzes the formation of galactinol from UDP-galactose and myo-inositol. GolS2 transcript levels rise in response to methyl viologen, an oxidative damage-inducing agent. Plants over-expressing GolS2 have increased tolerance to salt, chilling, and high-light stress.	galactinol synthase 2
AT1G57610	T8L23.8		calcium uniporter (DUF607)
AT1G58170	T15M6.17		Disease resistance-responsive (dirigent-like protein) family protein
AT1G59860	F23H11.18		HSP20-like chaperones superfamily protein
AT1G59970	F23H11.28		Matrixin family protein
AT1G61340	FBS1	Encodes a F-box protein induced by various biotic or abiotic stress.	F-box family protein
AT1G62280	SLAH1	Encodes a protein with ten predicted transmembrane helices. The SLAH1 protein has similarity to the SLAC1 protein involved in ion homeostasis in guard cells. Although it is not expressed in guard cells, it can complement a slac1-2 mutant suggesting that it performs a similar function. SLAH1:GFP localizes to the plasma membrane.	SLAC1 homologue 1
AT1G62400	HT1		Protein kinase superfamily protein
AT1G62590	AtPPR-AC	Encodes a functional adenylate cyclase.	pentatricopeptide (PPR) repeat-containing protein
AT1G62670	RPF2	Encodes a pentatricopeptide repeat protein required for 5' end processing of nad9 and cox3 mRNAs in mitochondria.	rna processing factor 2
AT1G62680	F23N19.22		Pentatricopeptide repeat (PPR) superfamily protein
AT1G62720	NG1	Encodes a PPR protein gene that localizes to the mitochondrion and is required for seed germination.	Pentatricopeptide repeat (PPR-like) superfamily protein
AT1G62790	F23N19.16		Bifunctional inhibitor/lipid-transfer protein/seed storage 2S albumin superfamily protein
AT1G62910	F16P17.6		Pentatricopeptide repeat (PPR) superfamily protein
AT1G62914	AT1G62914		pentatricopeptide (PPR) repeat-containing protein
AT1G62930	RPF3	RPF3 encodes a pentatricopeptide repeat (PPR) protein involved in 5' processing of different mitochondrial mRNAs.	Tetratricopeptide repeat (TPR)-like superfamily protein
AT1G63080	F16M19.17	Transacting siRNA generating locus. Is targeted by TAS2-derived ta-siR2140 for cleavage.	Pentatricopeptide repeat (PPR) superfamily protein
AT1G63130	F16M19.5	Transacting siRNA generating locus. Its derived siR9as targets AT1G62930 for cleavage. Itself is targeted by TAS2-derived ta-siR2140 for cleavage.	Tetratricopeptide repeat (TPR)-like superfamily protein
AT1G63150	F16M19.13	Transacting siRNA generating locus.	Tetratricopeptide repeat (TPR)-like superfamily protein
AT1G63230	F9N12.15		Tetratricopeptide repeat (TPR)-like superfamily protein
AT1G63400	F2K11.22		Pentatricopeptide repeat (PPR) superfamily protein
AT1G63630	F2K11.2		Tetratricopeptide repeat (TPR)-like superfamily protein
AT1G64200	VHA-E3		vacuolar H+-ATPase subunit E isoform 3
AT1G64583	AT1G64583		Tetratricopeptide repeat (TPR)-like superfamily protein
AT1G65860	FMO GS-OX1	belongs to the flavin-monooxygenase (FMO) family, encodes a glucosinolate S-oxygenase that catalyzes the conversion of methylthioalkyl glucosinolates to methylsulfinylalkyl glucosinolates	flavin-monooxygenase glucosinolate S-oxygenase 1
AT1G65980	TPX1	thioredoxin-dependent peroxidase	thioredoxin-dependent peroxidase 1
AT1G66080	F15E12.12		hikeshi-like protein
AT1G66090	F15E12.17		Disease resistance protein (TIR-NBS class)
AT1G66140	ZFP4	Encodes a zinc finger protein containing only a single zinc finger.	zinc finger protein 4
AT1G66270	BGLU21	BGLU21 encodes a beta-glucosidase that has a high level of activity against the naturally occuring secondary metabolite scopolin. Recombinant BGLU21 produced in insect cells shows lower levels of activity using the structurally similar substrates esculin (33%25) and 4-MU-glucoside (9%25). BGLU21 is glycosylated in planta and has a C-terminal ER retention signal. Transcript analysis as well as pro…	Glycosyl hydrolase superfamily protein
AT1G66280	BGLU22		Glycosyl hydrolase superfamily protein
AT1G66840	PMI2	Encodes a coiled-coil protein WEB2 (weak chloroplast movement under blue light 2, also named PMI2/plastid movement impaired 2). Involved in chloroplast avoidance movement under intermediate and high light intensities. WEB2, together with another coiled-coil protein WEB1 (AT2G26570), maintains the chloroplast photorelocation movement velocity.	PLASTID MOVEMENT IMPAIRED protein (DUF827)
AT1G67360	F1N21.18		Rubber elongation factor protein (REF)
AT1G67623	F12A21.25		F-box family protein
AT1G68360	T22E19.1		C2H2 and C2HC zinc fingers superfamily protein
AT1G69170	AtSPL6	Encodes SPL6. Required for the resistance mediated by the TIR-NB-LRR RPS4 against Pseudomonas syringae carrying the avrRps4 effector. Transcriptome analysis indicates that SPL6 positively regulates a subset of defense genes.	Squamosa promoter-binding protein-like (SBP domain) transcription factor family protein
AT1G69530	EXPA1	Member of Alpha-Expansin Gene Family. Naming convention from the Expansin Working Group (Kende et al, Plant Mol Bio). Involved in the formation of nematode-induced syncytia in roots of Arabidopsis thaliana.	expansin A1
AT1G69760	T6C23.4		suppressor SRP40-like protein
AT1G71000	F15H11.19		Chaperone DnaJ-domain superfamily protein
AT1G71850	F14O23.23		Ubiquitin carboxyl-terminal hydrolase family protein
AT1G72230	T9N14.17		Cupredoxin superfamily protein
AT1G72416	AT1G72416		Chaperone DnaJ-domain superfamily protein
AT1G72600	F28P22.21		hydroxyproline-rich glycoprotein family protein
AT1G72660	F28P22.15		P-loop containing nucleoside triphosphate hydrolases superfamily protein
AT1G72830	NF-YA3	Encodes a subunit of CCAAT-binding complex, binds to CCAAT box motif present in some plant promoter sequences. One of three members of this class (HAP2A, HAP2B, HAP2C), it is expressed in vegetative and reproductive tissues. Expression is upregulated in the shoot of cax1/cax3 mutant.	nuclear factor Y, subunit A3
AT1G73066	AT1G73066		Leucine-rich repeat family protein
AT1G73620	F25P22.3		Pathogenesis-related thaumatin superfamily protein
AT1G74055	AT1G74055		transmembrane protein
AT1G74310	HSP101	Encodes ClpB1, which belongs to the Casein lytic proteinase/heat shock protein 100 (Clp/Hsp100) family. Involved in refolding of proteins which form aggregates under heat stress. Also known as AtHsp101. AtHsp101 is a cytosolic heat shock protein required for acclimation to high temperature.	heat shock protein 101
AT1G74320	F1O17.1	encodes a choline kinase, whose expression is induced by high salt and mannitol.	Protein kinase superfamily protein
AT1G75140	F22H5.14		membrane protein
AT1G76120	T23E18.5		Pseudouridine synthase family protein
AT1G76270	F15M4.23		O-fucosyltransferase family protein
AT1G76650	CML38		calmodulin-like 38
AT1G78080	RAP2.4	Encodes a member of the DREB subfamily A-6 of ERF/AP2 transcription factor family (RAP2.4). The protein contains one AP2 domain. Role in mediating light and ethylene signaling.	related to AP2 4
AT1G78380	GSTU19	Encodes a glutathione transferase that is a member of Tau GST gene family. Expression is induced by drought stress, oxidative stress, and high doses of auxin and cytokinin. naming convention according to Wagner et al. (2002) The expression of this gene is upregulated by herbicide safeners such as benoxacor and fenclorim.	glutathione S-transferase TAU 19
AT1G79410	2020-10-05		organic cation/carnitine transporter5
AT1G79550	PGK	Encodes cytosolic phosphoglycerate kinase (PGK).	phosphoglycerate kinase
AT1G79920	Hsp70-15		Heat shock protein 70 (Hsp 70) family protein
AT1G80080	TMM	Encodes a transmembrane leucine-repeat containing receptor-like protein that is expressed in proliferative postprotodermal cells. Recessive mutation leads to disruption of asymmetric cell division during stomata development. Its transcript levels change after inducing MUTE expression in a mute background.	Leucine-rich repeat (LRR) family protein
AT1G80870	F23A5.23		Protein kinase superfamily protein
AT2G01505	CLE16	Member of a large family of putative ligands homologous to the Clavata3 gene. Consists of a single exon.	CLAVATA3/ESR-RELATED 16
AT2G02150	EMB2794		Tetratricopeptide repeat (TPR)-like superfamily protein
AT2G02480	STI	STICHEL mutant shows trichomes with fewer than normal branches.	AAA-type ATPase family protein
AT2G02850	ARPN	Encodes plantacyanin one of blue copper proteins. Involved in anther development and pollination. Expressed in the transmitting tract of the pistil.	plantacyanin
AT2G03010	T17M13.18		hypothetical protein (DUF577)
AT2G03380	T4M8.19		Pentatricopeptide repeat (PPR) superfamily protein
AT2G03880	REME1		Pentatricopeptide repeat (PPR) superfamily protein
AT2G04500	T1O3.9		Cysteine/Histidine-rich C1 domain family protein
AT2G07671	AT2G07671		ATP synthase subunit C family protein
AT2G07675	T17H1.4		Ribosomal protein S12/S23 family protein
AT2G07751	51141.TRNA-ILE-1		NADH:ubiquinone/plastoquinone oxidoreductase, chain 3 protein
AT2G10931	AT2G10931		hypothetical protein
AT2G15080	RLP19		receptor like protein 19
AT2G15300	F27O10.5		Leucine-rich repeat protein kinase family protein
AT2G16500	ADC1	encodes a arginine decarboxylase (ADC), a rate-limiting enzyme that catalyzes the first step of polyamine (PA) biosynthesis via ADC pathway in Arabidopsis thaliana. Arabidopsis genome has two ADC paralogs, ADC1 and ADC2. Double mutant analysis showed that ADC genes are essential for the production of PA, and are required for normal seed development. Promoter region of ADC1 contains 742-bp AT-rich…	arginine decarboxylase 1
AT2G16580	F1P15.4		SAUR-like auxin-responsive protein family
AT2G16720	MYB7	Encodes a member of MYB3R- and R2R3- type MYB- encoding gene family that acts as a repressor of flavonol biosynthesis. AtMYB7 gene expression is induced by salt treatment.	myb domain protein 7
AT2G17140	F6P23.26		Pentatricopeptide repeat (PPR) superfamily protein
AT2G17180	DAZ1	Target promoter of the male germline-specific transcription factor DUO1.	C2H2-like zinc finger protein
AT2G18120	SRS4	A member of SHI gene family. Arabidopsis thaliana has ten members that encode proteins with a RING finger-like zinc finger motif. Despite being highly divergent in sequence, many of the SHI-related genes are partially redundant in function and synergistically promote gynoecium, stamen and leaf development in Arabidopsis.	SHI-related sequence 4
AT2G18210	F8D23.2		hypothetical protein
AT2G18240	AT2G18240		Rer1 family protein
AT2G18480	F24H14.17		Major facilitator superfamily protein
AT2G19310	F27F23.11		HSP20-like chaperones superfamily protein
AT2G20515	AT2G20515		pollen Ole e I family allergen protein
AT2G20560	T13C7.15		DNAJ heat shock family protein
AT2G20880	ERF53	Encodes ERF53, a drought-induced transcription factor. Belongs to the AP2/ERF superfamily, and has a highly conserved AP2 domain. Regulates drought-responsive gene expressions by binding to the GCC box and/or dehydration-responsive element (DRE) in the promoter of downstream genes. Overexpression of AtERF53 driven by the CaMV35S promoter resulted in an unstable drought-tolerant phenotype in T2 tr…	Integrase-type DNA-binding superfamily protein
AT2G21080	F26H11.16		Ras guanine nucleotide exchange factor K
AT2G21100	F26H11.14		Disease resistance-responsive (dirigent-like protein) family protein
AT2G21210	F26H11.3	Putative auxin-regulated protein whose expression is downregulated in response to chitin oligomers.	SAUR-like auxin-responsive protein family
AT2G22240	MIPS2	** Referred to as MIPS1 in Mitsuhashi et al 2008. Myo-inositol-1-phosphate synthase isoform 2. Expressed in leaf, root and silique. Immunolocalization experiments with an antibody recognizing MIPS1, MIPS2, and MIPS3 showed endosperm localization.	myo-inositol-1-phosphate synthase 2
AT2G23170	GH3.3	encodes an IAA-amido synthase that conjugates Asp and other amino acids to auxin in vitro.	Auxin-responsive GH3 family protein
AT2G23200	T20D16.17		Protein kinase superfamily protein
AT2G23755	AT2G23755		transmembrane family 220 helix protein
AT2G24100	ASG1		ATP-dependent DNA helicase
AT2G25140	CLPB4	Encodes ClpB4, which belongs to the Casein lytic proteinase/heat shock protein 100 (Clp/Hsp100) family. Targeted to the mitochondrion, also referred to as ClpB-m. Transcripts of ClpB4 accumulate dramatically at high temperatures, suggesting that it may be involved in response to heat stress.	casein lytic proteinase B4
AT2G25250	T22F11.16		serine/arginine repetitive matrix-like protein
AT2G26150	HSFA2	member of Heat Stress Transcription Factor (Hsf) family. Involved in response to misfolded protein accumulation in the cytosol. Regulated by alternative splicing and non-sense-mediated decay.	heat shock transcription factor A2
AT2G26730	F18A8.10		Leucine-rich repeat protein kinase family protein
AT2G26790	F12C20.17		Pentatricopeptide repeat (PPR) superfamily protein
AT2G27420	F10A12.10		Cysteine proteinases superfamily protein
AT2G27580	F10A12.25		A20/AN1-like zinc finger family protein
AT2G28190	CSD2	Encodes a chloroplastic copper/zinc superoxide dismutase CSD2 that can detoxify superoxide radicals. Its expression is affected by miR398-directed mRNA cleavage. Activation depends totally on CCS. Overexpression of a miR398-resistant form of CSD2 leads to more dramatic improvements in stress (hight light, Cu2+ and methyl viologen) tolerance than overexpression of wild-type CSD2.	copper/zinc superoxide dismutase 2
AT2G28550	RAP2.7		related to AP2.7
AT2G28790	F8N16.8		Pathogenesis-related thaumatin superfamily protein
AT2G29090	CYP707A2	Encodes a protein with ABA 8'-hydroxylase activity, involved in ABA catabolism. Member of the CYP707A gene family. This gene predominantly accumulates in dry seeds and is up-regulated immediately following imbibition. CYP707A2 appears to play a major role in the rapid decrease in ABA levels during early seed imbibition.	cytochrome P450, family 707, subfamily A, polypeptide 2
AT2G29450	GSTU5	Encodes a member of the TAU glutathione S-transferase gene family. Gene expression is induced by exposure to auxin, pathogen and herbicides. Naming convention according to Wagner et al. (2002)	glutathione S-transferase tau 5
AT2G29500	F16P2.12		HSP20-like chaperones superfamily protein
AT2G30000	F23F1.8		PHF5-like protein
AT2G31083	CLE5	Member of a large family of putative ligands homologous to the Clavata3 gene. Consists of a single exon.	CLAVATA3/ESR-RELATED 5
AT2G31085	CLE6	Member of a large family of putative ligands homologous to the Clavata3 gene. Consists of a single exon. Can replace CLV3 function in vivo.	CLAVATA3/ESR-RELATED 6
AT2G31290	F16D14.13		Ubiquitin carboxyl-terminal hydrolase family protein
AT2G32120	HSP70T-2		heat-shock protein 70T-2
AT2G32235	AT2G32235		hypothetical protein
AT2G32660	RLP22		receptor like protein 22
AT2G33590	CRL1	Encodes a protein with homology to members of the dihydroflavonol-4-reductase (DFR) superfamily. The expression pattern of AtCRL1 indicates that CRL1 has a role in embryogenesis and seed germination. AtCRL1 is induced by ABA, drought and heat, and is highly expressed in seeds.	NAD(P)-binding Rossmann-fold superfamily protein
AT2G33860	ETT	ettin (ett) mutations have pleiotropic effects on Arabidopsis flower development, causing increases in perianth organ number, decreases in stamen number and anther formation, and apical-basal patterning defects in the gynoecium. The ETTIN gene encodes a protein with homology to DNA binding proteins which bind to auxin response elements. ETT transcript is expressed throughout stage 1 floral merist…	Transcriptional factor B3 family protein / auxin-responsive factor AUX/IAA-like protein
AT2G34000	T14G11.12		RING/U-box superfamily protein
AT2G34020	T14G11.14		Calcium-binding EF-hand family protein
AT2G34340	F13P17.18		senescence regulator (Protein of unknown function, DUF584)
AT2G36460	FBA6		Aldolase superfamily protein
AT2G37100	T2N18.14		protamine P1 family protein
AT2G37180	RD28	a member of the plasma membrane intrinsic protein PIP2. functions as aquaporin and is involved in dessication.	Aquaporin-like superfamily protein
AT2G37310	F3G5.10		Pentatricopeptide repeat (PPR) superfamily protein
AT2G37530	F13M22.3		forkhead box protein G1
AT2G37580	F13M22.1		RING/U-box superfamily protein
AT2G38070	T8P21.2		LOW protein: UPF0503-like protein, putative (DUF740)
AT2G39120	WTF9	Encodes a mitochondrial protein essential for the splicing of group II introns in two mitochondrial genes for which splicing factors had not previously been identified: rpl2 and ccmFc.	Ubiquitin carboxyl-terminal hydrolase family protein
AT2G39220	PLP6		PATATIN-like protein 6
AT2G39230	LOJ	Encodes a pentatricopeptide protein (LOJ) that is specifically expressed in lateral organ junctions.	LATERAL ORGAN JUNCTION
AT2G39560	F12L6.22		Putative membrane lipoprotein
AT2G41160	T3K9.7		Ubiquitin-associated (UBA) protein
AT2G41310	RR3	Encodes an A- type response Regulator that is primarily expressed in the root and is involved in cytokinin-mediated signalling.	response regulator 3
AT2G42200	SPL9	Encodes a putative transcriptional regulator that is involved in the vegetative to reproductive phase transition. Expression is regulated by MIR156b. SPL activity nonautonomously inhibits initiation of new leaves at the shoot apical meristem.	squamosa promoter binding protein-like 9
AT2G42370	MHK10.9		hypothetical protein
AT2G42650	F14N22.8		Ribosomal protein L1p/L10e family
AT2G42865	AT2G42865		hypothetical protein
AT2G45310	GAE4	UDP-D-glucuronate 4-epimerase	UDP-D-glucuronate 4-epimerase 4
AT2G46240	BAG6	A member of Arabidopsis BAG (Bcl-2-associated athanogene) proteins, plant homologs of mammalian regulators of apoptosis. Expression of BAG6 in leaves was strongly induced by heat stress. Knockout mutants exhibited enhanced susceptibility to fungal pathogen Botrytis cinerea. Plant BAG proteins are multi-functional and remarkably similar to their animal counterparts, as they regulate apoptotic-like…	BCL-2-associated athanogene 6
AT2G46310	CRF5	CRF5 encodes one of the six cytokinin response factors. It is transcriptionally upregulated in response to cytokinin. CRF5 belongs to the AP2/ERF superfamily of the transcriptional factors. CRF proteins rapidly relocalize to the nucleus in response to cytokinin. Analysis of loos-of-function mutants revealed that the CRFs function redundantly to regulate the development of embryos, cotyledons and …	cytokinin response factor 5
AT2G47180	GolS1	GolS1 is a galactinol synthase that catalyzes the formation of galactinol from UDP-galactose and myo-inositol. GolS1 transcript levels rise in response to methyl viologen, an oxidative damage-inducing agent. Plants over-expressing GolS1 have increased tolerance to salt, chilling, and high-light stress.	galactinol synthase 1
AT2G47550	T30B22.15		Plant invertase/pectin methylesterase inhibitor superfamily
AT2G47560	T30B22.14		RING/U-box superfamily protein
AT2G47730	GSTF8	Encodes glutathione transferase belonging to the phi class of GSTs. Naming convention according to Wagner et al. (2002).	glutathione S-transferase phi 8
AT3G01580	F4P13.34		Tetratricopeptide repeat (TPR)-like superfamily protein
AT3G02010	F1C9.21		Pentatricopeptide repeat (PPR) superfamily protein
AT3G02400	F16B3.3		SMAD/FHA domain-containing protein
AT3G03690	UNE7		Core-2/I-branching beta-1,6-N-acetylglucosaminyltransferase family protein
AT3G03830	SAUR28		SAUR-like auxin-responsive protein family
AT3G04710	TPR10	Encodes one of the 36 carboxylate clamp (CC)-tetratricopeptide repeat (TPR) proteins (Prasad 2010, Pubmed ID: 20856808) with potential to interact with Hsp90/Hsp70 as co-chaperones.	ankyrin repeat family protein
AT3G05130	T12H1.9		paramyosin-like protein
AT3G05690	NF-YA2	Encodes a subunit of CCAAT-binding complex, binds to CCAAT box motif present in some plant promoter sequences. One of three members of this class (HAP2A, HAP2B, HAP2C), it is expressed in vegetative and reproductive tissues.	nuclear factor Y, subunit A2
AT3G06020	FAF4	A member of the FAF family proteins encoded by the FANTASTIC FOUR (FAF) genes: AT4G02810 (FAF1), AT1G03170 (FAF2), AT5G19260 (FAF3) and AT3G06020 (FAF4). FAFs have the potential to regulate shoot meristem size in Arabidopsis thaliana. FAFs can repress WUS, which ultimately leads to an arrest of meristem activity in FAF overexpressing lines.	FANTASTIC four-like protein (DUF3049)
AT3G06435	AT3G06435		Expressed protein
AT3G06455	F24P17.5		ubiquitin family protein
AT3G07090	AT3G07090		PPPDE putative thiol peptidase family protein
AT3G07150	AT3G07150		amino acid-ligase
AT3G07320	T1B9.1		O-Glycosyl hydrolases family 17 protein
AT3G08770	LTP6	Predicted to encode a PR (pathogenesis-related) protein. Belongs to the lipid transfer protein (PR-14) family with the following members: At2g38540/LTP1, At2g38530/LTP2, At5g59320/LTP3, At5g59310/LTP4, At3g51600/LTP5, At3g08770/LTP6, At2g15050/LTP7, At2g18370/LTP8, At2g15325/LTP9, At5g01870/LTP10, At4g33355/LTP11, At3g51590/LTP12, At5g44265/LTP13, At5g62065/LTP14, At4g08530/LTP15.	lipid transfer protein 6
AT3G08970	ATERDJ3A	J domain protein localized in ER lumen. Can compensate for the growth defect in jem1 scj1 mutant yeast. Also shows similarity to HSP40 proteins and is induced by heat stress. At high temperatures, mutant alleles are not transmitted through the pollen due to defects in pollen tube growth.	DNAJ heat shock N-terminal domain-containing protein
AT3G09032	AT3G09032		josephin-like protein
AT3G09040	MEF12		Pentatricopeptide repeat (PPR) superfamily protein
AT3G09350	Fes1A	Encodes one of the Arabidopsis orthologs of the human Hsp70-binding protein 1 (HspBP-1) and yeast Fes1p: Fes1A (AT3G09350), Fes1B (AT3G53800), Fes1C (AT5G02150). Fes1A is cytosolic and associates with cytosolic Hsp70. Mutants showed increased heat-sensitive phenotype suggestion the involvement of Fes1A in acquired thermotolerance. Does not have nucleotide exchange factor activity in vitro.	Fes1A
AT3G09440	AT3G09440		Heat shock protein 70 (Hsp 70) family protein
AT3G09640	APX2	Encodes a cytosolic ascorbate peroxidase APX2. Ascorbate peroxidases are enzymes that scavenge hydrogen peroxide in plant cells. Eight types of APX have been described for Arabidopsis: three cytosolic (APX1, APX2, APX6), two chloroplastic types (stromal sAPX, thylakoid tAPX), and three microsomal (APX3, APX4, APX5) isoforms.	ascorbate peroxidase 2
AT3G10020	AT3G10020		plant/protein
AT3G10113	AT3G10113		Homeodomain-like superfamily protein
AT3G10290	AT3G10290		Nucleotide-sugar transporter family protein
AT3G10910	DAF-Like gene 1		RING/U-box superfamily protein
AT3G10930	AT3G10930		hypothetical protein
AT3G10960	AZG1	Encodes a homolog of the adenine-guanine-hypoxanthine transporter AzgA of Aspergillus nidulans. Function as a plant adenine-guanine transporter. Two closely related genes exist in Arabidopsis: AT3G10960 (Azg1) and AT5G50300 (Azg2).	AZA-guanine resistant1
AT3G11020	DREB2B	encodes a member of the DREB subfamily A-2 of ERF/AP2 transcription factor family (DREB2B). The protein contains one AP2 domain. There are eight members in this subfamily including DREB2A.	DRE/CRT-binding protein 2B
AT3G11440	MYB65	Member of the R2R3-MYB gene family. Similar to GA-induced Barley myb gene. May be induced during germination in response to GA. Double mutants with MYB33 are male sterile, showing defects in pollen development and anther development. Contains a binding site for miRNA159 and may be spatially regulated by this micro RNA. The male sterile phenotype of the MYB33/MYB65 double mutant is light and tempe…	myb domain protein 65
AT3G11650	NHL2	Encodes a protein whose sequence is similar to tobacco hairpin-induced gene (HIN1) and Arabidopsis non-race specific disease resistance gene (NDR1). Expression of this gene is induced by cucumber mosaic virus and spermine. Overexpression of the gene induces the expression of PR-1 gene and shows light-dependent 'speck disease-like' symptom on leaves. The gene product is localized to the chloroplast	NDR1/HIN1-like 2
AT3G12050	MEC18.18		Aha1 domain-containing protein
AT3G12090	TET6	Member of TETRASPANIN family	tetraspanin6
AT3G12830	SAUR72		SAUR-like auxin-responsive protein family
AT3G12970	MGH6.10		serine/arginine repetitive matrix-like protein
AT3G13190	AT3G13190		WEB family protein (DUF827)
AT3G13275	AT3G13275		transmembrane protein
AT3G13470	Cpn60beta2	Encodes a subunit of chloroplasts chaperonins that are involved in mediating the folding of newly synthesized, translocated, or stress-denatured proteins. Cpn60 subunits are: Cpn60alpha1 (At2g28000), AtCpn60alpha2 (At5g18820), AtCpn60beta1 (At1g55490), AtCpn60beta2 (At3g13470), AtCpn60beta3 (At5g56500), AtCpn60beta4 (At1g26230).	TCP-1/cpn60 chaperonin family protein
AT3G13682	LDL2	Encodes a homolog of human Lysine-Specific Demethylase1. Involved in H3K4 methylation of target genes including the flowering loci FLC and FWA.	LSD1-like2
AT3G14020	NF-YA6		nuclear factor Y, subunit A6
AT3G14200	AT3G14200		Chaperone DnaJ-domain superfamily protein
AT3G14362	RTFL10		ROTUNDIFOLIA like 10
AT3G14620	CYP72A8	putative cytochrome P450	cytochrome P450, family 72, subfamily A, polypeptide 8
AT3G15030	TCP4	Arabidopsis thaliana TCP family transcription factor. Regulated by miR319. Involved in heterchronic regulation of leaf differentiation.	TCP family transcription factor 4
AT3G15130	AT3G15130		Tetratricopeptide repeat (TPR)-like superfamily protein
AT3G15340	PPI2	Encodes PPI2 (proton pump interactor 2), a homologue of PPI1, a protein that interacts with the plasma membrane H+ ATPase AHA1.	proton pump interactor 2
AT3G16050	PDX1.2	Encodes a protein with pyridoxal phosphate synthase activity whose transcripts were detected mostly in roots and accumulate during senescence. The protein was found in very low abundance, which prevented a specific localisation.	pyridoxine biosynthesis 1.2
AT3G17580	AT3G17580		SsrA-binding protein
AT3G17611	RBL14		RHOMBOID-like protein 14
AT3G18320	AT3G18320		F-box and associated interaction domains-containing protein
AT3G18485	ILR2	Encodes a novel protein with no predicted membrane-spanning domains that is polymorphic among Arabidopsis accessions. The protein may modulate a metal transporter. Mutants are resistant to IAA-Leu, IAA-Phe, and the divalent metals cobalt and manganese but remain sensitive to free IAA; they are defective in lateral root formation and primary root elongation.	iaa-leucine resistant 2
AT3G18980	ETP1		EIN2 targeting protein1
AT3G19030	AT3G19030		transcription initiation factor TFIID subunit 1b-like protein
AT3G20280	AT3G20280		RING/FYVE/PHD zinc finger superfamily protein
AT3G20600	NDR1	Required for non-race specific resistance to bacterial and fungal pathogens.Mediates systemic acquired resistance (SAR) response.	Late embryogenesis abundant (LEA) hydroxyproline-rich glycoprotein family
AT3G22470	pentatricopeptide repeat 3		Pentatricopeptide repeat (PPR) superfamily protein
AT3G22690	AT3G22690		LOW protein: PPR containing-like protein
AT3G22840	ELIP1	Encodes an early light-inducible protein.	Chlorophyll A-B binding family protein
AT3G23920	BAM1	Encodes a chloroplast beta-amylase. Is necessary for leaf starch breakdown in the absence of BAM3.	beta-amylase 1
AT3G24000	AT3G24000		Tetratricopeptide repeat (TPR)-like superfamily protein
AT3G24080	AT3G24080		KRR1 family protein
AT3G24500	MBF1C	One of three genes in A. thaliana encoding multiprotein bridging factor 1, a highly conserved transcriptional coactivator. May serve as a bridging factor between a bZIP factor and TBP. Its expression is specifically elevated in response to pathogen infection, salinity, drought, heat, hydrogen peroxide, and application of abscisic acid or salicylic acid. Constitutive expression enhances the tolera…	multiprotein bridging factor 1C
AT3G25230	ROF1	Encodes a a high molecular weight member of the FK506 binding protein (FKBP) family. It has three FKBP12-like domains, tetratricopeptide repeats, and a putative calmodulin binding domain. Modulates thermotolerance by interacting with HSP90.1 and affecting the accumulation of HsfA2-regulated sHSPs. Belongs to one of the 36 carboxylate clamp (CC)-tetratricopeptide repeat (TPR) proteins (Prasad 2010…	rotamase FKBP 1
AT3G26350	AT3G26350		proline-rich receptor-like kinase
AT3G26450	AT3G26450		Polyketide cyclase/dehydrase and lipid transport superfamily protein
AT3G26540	AT3G26540		Tetratricopeptide repeat (TPR)-like superfamily protein
AT3G27270	AT3G27270		TRAM, LAG1 and CLN8 (TLC) lipid-sensing domain containing protein
AT3G27400	AT3G27400		Pectin lyase-like superfamily protein
AT3G27540	AT3G27540		beta-1,4-N-acetylglucosaminyltransferase family protein
AT3G28560	AT3G28560		BCS1 AAA-type ATPase
AT3G29000	AT3G29000		Calcium-binding EF-hand family protein
AT3G42725	AT3G42725		Putative membrane lipoprotein
AT3G44110	J3	homologous to the co-chaperon DNAJ protein from E coli	DNAJ homologue 3
AT3G45680	AT3G45680		Major facilitator superfamily protein
AT3G45840	AT3G45840		Cysteine/Histidine-rich C1 domain family protein
AT3G46230	HSP17.4	member of the class I small heat-shock protein (sHSP) family, which accounts for the majority of sHSPs in maturing seeds	heat shock protein 17.4
AT3G48810	AT3G48810		Pentatricopeptide repeat (PPR) superfamily protein
AT3G49330	AT3G49330		Plant invertase/pectin methylesterase inhibitor superfamily protein
AT3G49510	AT3G49510		F-box family protein
AT3G49730	AT3G49730		Tetratricopeptide repeat (TPR)-like superfamily protein
AT3G51910	HSFA7A	member of Heat Stress Transcription Factor (Hsf) family	heat shock transcription factor A7A
AT3G53230	AtCDC48B		ATPase, AAA-type, CDC48 protein
AT3G53380	L-type lectin receptor kinase VIII.1		Concanavalin A-like lectin protein kinase family protein
AT3G53400	AT3G53400		peptide upstream protein
AT3G53820	AT3G53820		C2H2 and C2HC zinc fingers superfamily protein
AT3G54990	SMZ	Encodes a AP2 domain transcription factor that can repress flowering. SMZ and its paralogous gene, SNARCHZAPFEN (SNZ), share a signature with partial complementarity to the miR172 microRNA, whose precursor is induced upon flowering.	Integrase-type DNA-binding superfamily protein
AT3G57230	AGL16	MADS-box transcription factor. Expressed in leaf, root and stem, with higher RNA accumulation in guard cells and trichomes.	AGAMOUS-like 16
AT3G57720	AT3G57720		Protein kinase superfamily protein
AT3G57920	SPL15	Encodes a putative transcriptional regulator that is involved in the vegetative to reproductive phase transition. Expression is regulated by MIR156b.	squamosa promoter binding protein-like 15
AT3G59510	AT3G59510		Leucine-rich repeat (LRR) family protein
AT3G60050	AT3G60050		Pentatricopeptide repeat (PPR) superfamily protein
AT3G60630	HAM2	Belongs to one of the LOM (LOST MERISTEMS) genes: AT2G45160 (LOM1), AT3G60630 (LOM2) and AT4G00150 (LOM3). LOM1 and LOM2 promote cell differentiation at the periphery of shoot meristems and help to maintain their polar organization.	GRAS family transcription factor
AT3G60690	SAUR59		SAUR-like auxin-responsive protein family
AT3G60900	FLA10		FASCICLIN-like arabinogalactan-protein 10
AT3G61460	BRH1	Encodes a novel ring finger protein and forms an N-terminal hydrophobic domain and a C-terminal RING-H2 signature. Expression is down regulated by brassinolide.	brassinosteroid-responsive RING-H2
AT3G61820	F21F14.7		Eukaryotic aspartyl protease family protein
AT3G61898	AT3G61898		transmembrane protein
AT3G62260	AT3G62260		Protein phosphatase 2C family protein
AT3G62690	ATL5	Encodes a RING-H2 zinc finger protein related to ATL2. The ATL gene family is represented by fifteen sequences that contain, in addition to the RING, a transmembrane domain which is located in most of them towards the N-terminal end.	AtL5
AT3G62780	AT3G62780		Calcium-dependent lipid-binding (CaLB domain) family protein
AT3G62820	AT3G62820		Plant invertase/pectin methylesterase inhibitor superfamily protein
AT3G63350	AT-HSFA7B	member of Heat Stress Transcription Factor (Hsf) family	winged-helix DNA-binding transcription factor family protein
AT4G00150	HAM3	Belongs to one of the LOM (LOST MERISTEMS) genes: AT2G45160 (LOM1), AT3G60630 (LOM2) and AT4G00150 (LOM3). LOM1 and LOM2 promote cell differentiation at the periphery of shoot meristems and help to maintain their polar organization.	GRAS family transcription factor
AT4G00940	AtDOF4.1		Dof-type zinc finger DNA-binding family protein
AT4G01030	F3I3.50		pentatricopeptide (PPR) repeat-containing protein
AT4G01200	F2N1.36		Calcium-dependent lipid-binding (CaLB domain) family protein
AT4G01435	AT4G01435		hypothetical protein
AT4G02040	T10M13.5		hypothetical protein
AT4G03940	T24M8.7		transmembrane protein
AT4G04020	FIB	Fibrillin precursor protein. The fibrillin preprotein, but not the mature protein interacts with ABI2. Regulated by abscisic acid response regulators. Involved in abscisic acid-mediated photoprotection.	fibrillin
AT4G07825	AT4G07825		transmembrane protein
AT4G08250	T12G13.90		GRAS family transcription factor
AT4G08780	T32A17.90		Peroxidase superfamily protein
AT4G09150	F23J3.180		T-complex protein 11
AT4G10250	ATHSP22.0	Columbia endomembrane-localized small heat shock protein	HSP20-like chaperones superfamily protein
AT4G10600	T4F9.60		RING/FYVE/PHD zinc finger superfamily protein
AT4G11140	CRF1	encodes a member of the ERF (ethylene response factor) subfamily B-5 of ERF/AP2 transcription factor family. The protein contains one AP2 domain. There are 7 members in this subfamily. Also named as CRF1 (cytokinin response factor 1).	cytokinin response factor 1
AT4G11210	F8L21.1		Disease resistance-responsive (dirigent-like protein) family protein
AT4G11320	AtCP2		Papain family cysteine protease
AT4G11660	AT-HSFB2B	member of Heat Stress Transcription Factor (Hsf) family	winged-helix DNA-binding transcription factor family protein
AT4G12400	Hop3	Encodes one of the 36 carboxylate clamp (CC)-tetratricopeptide repeat (TPR) proteins (Prasad 2010, Pubmed ID: 20856808) with potential to interact with Hsp90/Hsp70 as co-chaperones.	stress-inducible protein
AT4G12410	SAUR35		SAUR-like auxin-responsive protein family
AT4G12510	T1P17.100		Bifunctional inhibitor/lipid-transfer protein/seed storage 2S albumin superfamily protein
AT4G12520	T1P17.110		Bifunctional inhibitor/lipid-transfer protein/seed storage 2S albumin superfamily protein
AT4G13580	T6G15.130		Disease resistance-responsive (dirigent-like protein) family protein
AT4G13810	RLP47		receptor like protein 47
AT4G14270	DL3175W	Protein containing PAM2 motif which mediates interaction with the PABC domain of polyadenyl binding proteins.	polyadenylate-binding protein interacting protein
AT4G14819	AT4G14819		hypothetical protein (DUF1677)
AT4G15165	AT4G15165		N-terminal nucleophile aminohydrolases (Ntn hydrolases) superfamily protein
AT4G15396	CYP702A6	a member of the cytochrome P450 family. molecular function unknown.	cytochrome P450, family 702, subfamily A, polypeptide 6
AT4G15410	PUX5		serine/threonine protein phosphatase 2A 55 kDa regulatory subunit B prime gamma
AT4G15420	DL3755W		Ubiquitin fusion degradation UFD1 family protein
AT4G16790	DL4420C		hydroxyproline-rich glycoprotein family protein
AT4G17080	DL4570W		Histone H3 K4-specific methyltransferase SET7/9 family protein
AT4G17243	AT4G17243		hypothetical protein
AT4G17250	DL4660W		transmembrane protein
AT4G17785	MYB39	Encodes a putative transcription factor (MYB39).	myb domain protein 39
AT4G17905	ATL4H	Putative RING-H2 finger protein ATL4H.	RING/U-box superfamily protein
AT4G18210	PUP10	Member of a family of proteins related to PUP1, a purine transporter. May be involved in the transport of purine and purine derivatives such as cytokinins, across the plasma membrane.	purine permease 10
AT4G18270	TRANS11	Encodes protein similar to similar to bacterial translocase I (mra Y). Expressed during flower bud development.	translocase 11
AT4G18340	T9A21.190		Glycosyl hydrolase superfamily protein
AT4G19440	T5K18.220		Tetratricopeptide repeat (TPR)-like superfamily protein
AT4G20090	EMB1025		Pentatricopeptide repeat (PPR) superfamily protein
AT4G20270	BAM3	Encodes a CLAVATA1-related receptor kinase-like protein required for both shoot and flower meristem function. It has a broad expression pattern and is involved in vascular strand development in the leaf, control of leaf shape, size and symmetry, male gametophyte development and ovule specification and function.	Leucine-rich receptor-like protein kinase family protein
AT4G21320	HSA32	Encodes heat-stress-associated 32-kD protein. Up-regulated by heat shock. Thermotolerance in a knockout mutant was compromised following a long recovery period (> 24 h) after acclimation heat shock treatment.	Aldolase-type TIM barrel family protein
AT4G21440	MYB102	Encodes a MYB transcription factor involved in wounding and osmotic stress response. Member of the R2R3 factor gene family.	MYB-like 102
AT4G21890	T8O5.100		zinc finger MYND domain protein
AT4G23410	TET5	Member of TETRASPANIN family	tetraspanin5
AT4G23493	AT4G23493		hypothetical protein
AT4G23570	SGT1A	Closely related to SGT1B, may function in SCF(TIR1) mediated protein degradation. AtSGT1a and AtSGT1b are functionally redundant in the resistance to pathogenes. AtSGT1b was more highly expressed than AtSGT1. The N-terminal TPR domain of AtSGT1a reduces the steady-state level of Arabidopsis SGT1 proteins whereas the same domain from AtSGT1b enhances SGT1 accumulation. The TPR domain is dispensabl…	phosphatase-like protein
AT4G23690	DIR6	Encodes a homodimeric all-beta dirigent protein in the superfamily of calycins. Dirigent proteins impart stereoselectivity on the phenoxy radical coupling reaction yielding optically active lignans from two molecules of coniferyl alcohol.	Disease resistance-responsive (dirigent-like protein) family protein
AT4G24150	GRF8	Growth regulating factor encoding transcription activator. One of the nine members of a GRF gene family, containing nuclear targeting domain. Involved in leaf development and expressed in shoot and flower.	growth-regulating factor 8
AT4G24420	T22A6.250		RNA-binding (RRM/RBD/RNP motifs) family protein
AT4G24570	DIC2	Encodes one of the mitochondrial dicarboxylate carriers (DIC): DIC1 (AT2G22500), DIC2 (AT4G24570), DIC3 (AT5G09470).	dicarboxylate carrier 2
AT4G25200	HSP23.6-MITO	AtHSP23.6-mito mRNA, nuclear gene encoding mitochondrial	mitochondrion-localized small heat shock protein 23.6
AT4G25260	F24A6.100		Plant invertase/pectin methylesterase inhibitor superfamily protein
AT4G25380	SAP10		stress-associated protein 10
AT4G25760	GDU2	Encodes a member of the GDU (glutamine dumper) family proteins involved in amino acid export: At4g31730 (GDU1), At4g25760 (GDU2), At5g57685 (GDU3), At2g24762 (GDU4), At5g24920 (GDU5), At3g30725 (GDU6) and At5g38770 (GDU7).	glutamine dumper 2
AT4G26270	PFK3		phosphofructokinase 3
AT4G26490	M3E9.80		Late embryogenesis abundant (LEA) hydroxyproline-rich glycoprotein family
AT4G26701	AT4G26701		DNA binding / DNA topoisomerase type I
AT4G26780	AR192	unknown function	Co-chaperone GrpE family protein
AT4G27595	AT4G27595	Encodes a microtubule-associated protein.	WEB family protein (DUF827)
AT4G27657	AT4G27657		hypothetical protein
AT4G27670	HSP21	Encodes Hsp21, a chloroplast located small heat shock protein. A structure model of Hsp21, obtained by homology modeling, single-particle electron microscopy, and lysine-specific chemical crosslinking, shows that the Hsp21 subunits are arranged in two hexameric discs, rotated by 25 degree in relation to each other.	heat shock protein 21
AT4G27950	CRF4	encodes a member of the ERF (ethylene response factor) subfamily B-5 of ERF/AP2 transcription factor family. The protein contains one AP2 domain. There are 7 members in this subfamily.	cytokinin response factor 4
AT4G28010	RNA processing factor 5		Tetratricopeptide repeat (TPR)-like superfamily protein
AT4G28720	YUC8	Auxin biosynthetic gene regulated by RVE1. Overexpression leads to suppression of bri1 phenotype.	Flavin-binding monooxygenase family protein
AT4G28940	F25O24.60		Phosphorylase superfamily protein
AT4G29140	ADS1	Encodes Activated Disease Susceptibility 1 (ADS1), a putative MATE (multidrug and toxic compound extrusion) transport protein that negatively regulates plant disease resistance.	MATE efflux family protein
AT4G29330	DER1		DERLIN-1
AT4G29700	T16L4.210		Alkaline-phosphatase-like family protein
AT4G30080	ARF16	Involved in root cap cell differentiation. Gene expression is regulated by mir160.Located in the nucleus.	auxin response factor 16
AT4G30370	F17I23.290		RING/U-box superfamily protein
AT4G31380	FLP1	encodes a small protein with unknown function and is similar to flower promoting factor 1. This gene is not expressed in apical meristem after floral induction but is expressed in roots, flowers, and in low abundance, leaves.	flowering-promoting factor-like protein
AT4G31730	GDU1	Glutamine dumper1 is a putative transmembrane protein. It is involved in glutamine secretion	glutamine dumper 1
AT4G32208	AT4G32208		heat shock protein 70 (Hsp 70) family protein
AT4G33660	T16L1.2		cysteine-rich TM module stress tolerance protein
AT4G34760	F11I11.11		SAUR-like auxin-responsive protein family
AT4G35070	T12J5.5		SBP (S-ribonuclease binding protein) family protein
AT4G35480	RHA3B	Encodes a putative RING-H2 finger protein RHA3b.	RING-H2 finger A3B
AT4G35685	AT4G35685		DNA-directed RNA polymerase III subunit
AT4G36180	F23E13.70		Leucine-rich receptor-like protein kinase family protein
AT4G36990	HSF4	Encodes a protein whose sequence is similar to heat shock factors that regulate the expression of heat shock proteins. Transcript level is increased in response to heat shock. However, overexpression of this gene did not result in the increase of decrease of heat shock proteins.	heat shock factor 4
AT4G37630	CYCD5;1	core cell cycle genes; a quantitative trait gene for endoreduplication.	cyclin d5;1
AT4G37682	AT4G37682		hypothetical protein (DUF1399)
AT4G37740	GRF2	Growth regulating factor encoding transcription activator. One of the nine members of a GRF gene family, containing nuclear targeting domain. Mutants result in smaller leaves indicating the role of the gene in leaf development. Expressed in root, shoot and flower	growth-regulating factor 2
AT4G38860	F19H22.1		SAUR-like auxin-responsive protein family
AT4G39110	T22F8.10		Malectin/receptor-like protein kinase family protein
AT4G39780	T19P19.170	encodes a member of the DREB subfamily A-6 of ERF/AP2 transcription factor family. The protein contains one AP2 domain. There are 8 members in this subfamily including RAP2.4.	Integrase-type DNA-binding superfamily protein
AT5G01710	F7A7.230		methyltransferase
AT5G01740	T20L15.10		Nuclear transport factor 2 (NTF2) family protein
AT5G02330	T1E22.90		Cysteine/Histidine-rich C1 domain family protein
AT5G02490	Hsp70-2		Heat shock protein 70 (Hsp 70) family protein
AT5G02500	HSC70-1	encodes a member of heat shock protein 70 family.	heat shock cognate protein 70-1
AT5G03210	DIP2	Encodes a small polypeptide contributing to resistance to potyvirus.	E3 ubiquitin-protein ligase
AT5G03990	F8F6.200		FK506-binding-like protein
AT5G04050	F8F6.260		RNA-directed DNA polymerase (reverse transcriptase)
AT5G04840	MUK11.16		bZIP protein
AT5G05410	DREB2A	Encodes a transcription factor that specifically binds to DRE/CRT cis elements (responsive to drought and low-temperature stress). Belongs to the DREB subfamily A-2 of ERF/AP2 transcription factor family (DREB2A). There are eight members in this subfamily including DREB2B. The protein contains one AP2 domain. Overexpression of transcriptional activation domain of DREB2A resulted in significant dr…	DRE-binding protein 2A
AT5G05960	K18J17.13		Bifunctional inhibitor/lipid-transfer protein/seed storage 2S albumin superfamily protein
AT5G06940	MOJ9.11		Leucine-rich repeat receptor-like protein kinase family protein
AT5G07000	ST2B	Encodes a member of the sulfotransferase family of proteins. Although it has 85%25 amino acid identity with ST2A (At5g07010), this protein is not able to transfer a sulfate group to 11- or 12-hydroxyjasmonic acid in vitro. It may be able to act on structurally related jasmonates.	sulfotransferase 2B
AT5G07330	T2I1.40		NFU1 iron-sulfur cluster protein
AT5G08350	F8L15.80		GRAM domain-containing protein / ABA-responsive protein-like protein
AT5G08490	SLG1		Tetratricopeptide repeat (TPR)-like superfamily protein
AT5G09460	T5E8.260		transcription factor bHLH143
AT5G09590	MTHSC70-2	heat shock protein 70 (Hsc70-5); nuclear	mitochondrial HSO70 2
AT5G10130	T31P16.120		Pollen Ole e 1 allergen and extensin family protein
AT5G10695	AT5G10695		methionyl-tRNA synthetase
AT5G10990	SAUR69		SAUR-like auxin-responsive protein family
AT5G11680	T22P22.70		classical AGP protein
AT5G12020	HSP17.6II		17.6 kDa class II heat shock protein
AT5G12030	HSP17.6A	Encodes a cytosolic small heat shock protein with chaperone activity that is induced by heat and osmotic stress and is also expressed late in seed development.	heat shock protein 17.6A
AT5G12110	MXC9.7		elongation factor 1-beta 1
AT5G14350	F18O22.140		Pentatricopeptide repeat (PPR) superfamily protein
AT5G14770	T9L3.70		PPR repeat protein
AT5G15010	F2G14.130		Tetratricopeptide repeat (TPR)-like superfamily protein
AT5G15450	CLPB3	Encodes a chloroplast-targeted Hsp101 homologue. Functions as a molecular chaperone involved in plastid differentiation mediating internal thylakoid membrane formation and conferring thermotolerance to chloroplasts during heat stress. APG6 is constitutively expressed in the root tips, the organ boundary region, the reproductive tissues of mature plants where plastids exist as proplastids, and sli…	casein lytic proteinase B3
AT5G15830	bZIP3		basic leucine-zipper 3
AT5G16640	MTG13.9		Pentatricopeptide repeat (PPR) superfamily protein
AT5G17360	MKP11.17		DNA ligase
AT5G18340	F20L16.60		ARM repeat superfamily protein
AT5G19040	IPT5	Encodes cytokinin synthase.	isopentenyltransferase 5
AT5G20630	GER3	Encodes a germin-like protein. Its transcripts are more abundant in RNA from leaves collected in the evening, suggesting some kind of circadian regulation.	germin 3
AT5G20885	AT5G20885		RING/U-box superfamily protein
AT5G22060	J2	Co-chaperonin similar to E. coli DnaJ	DNAJ homologue 2
AT5G22930	MRN17.16		enabled-like protein (DUF1635)
AT5G23170	MKD15.3		Protein kinase superfamily protein
AT5G24010	MZF18.11		Protein kinase superfamily protein
AT5G24660	LSU2		response to low sulfur 2
AT5G24780	VSP1	encodes an acid phosphatase similar to soybean vegetative storage proteins. Gene expression is induced by wounding and jasmonic acid.	vegetative storage protein 1
AT5G25160	ZFP3	Encodes a zinc finger protein containing only a single zinc finger.	zinc finger protein 3
AT5G25450	F18G18.190		Cytochrome bd ubiquinol oxidase, 14kDa subunit
AT5G25830	GATA12	Encodes a member of the GATA factor family of zinc finger transcription factors.	GATA transcription factor 12
AT5G25970	T1N24.19		Core-2/I-branching beta-1,6-N-acetylglucosaminyltransferase family protein
AT5G26865	AT5G26865		AGAMOUS-like MADS-box protein
AT5G27330	F21A20.40		Prefoldin chaperone subunit family protein
AT5G35320	T26D22.2		DBH-like monooxygenase
AT5G36180	scpl1		serine carboxypeptidase-like 1
AT5G37020	ARF8	Encodes a member of the auxin response factor family. Mediates auxin response via expression of auxin regulated genes. Acts redundantly with ARF6 to control stamen elongation and flower maturation. Expression of ARF8 is controlled by miR167.	auxin response factor 8
AT5G37670	K12B20.120		HSP20-like chaperones superfamily protein
AT5G37750	K12B20.23		Chaperone DnaJ-domain superfamily protein
AT5G38850	K15E6.30		Disease resistance protein (TIR-NBS-LRR class)
AT5G39990	beta-glucuronosyltransferase 14A	Encodes GlcAT14A, a beta-glucuronosyltransferase involved in the biosynthesis of type II arabinogalactan. The protein was localized to the Golgi apparatus when transiently expressed in Nicotiana benthamiana. Plays a role in cell elongation during seedling growth.	Core-2/I-branching beta-1,6-N-acetylglucosaminyltransferase family protein
AT5G40400	MPO12.110		Pentatricopeptide repeat (PPR) superfamily protein
AT5G40880	MHK7.11		WD-40 repeat family protein / zfwd3 protein (ZFWD3)
AT5G41170	MEE6.24		Pentatricopeptide repeat (PPR-like) superfamily protein
AT5G43170	ZF3	Encodes zinc finger protein. mRNA levels are elevated in response to high salinity and low temperature. The protein is localized to the nucleus and acts as a transcriptional repressor.	zinc-finger protein 3
AT5G43180	K24F5.2		transmembrane protein, putative (Protein of unknown function, DUF599)
AT5G43270	SPL2	member of the SPL (squamosa-promoter binding protein-like) gene family, a novel gene family encoding DNA binding proteins and putative transcription factors. In conjunction with SPL10 and SPL11, SPL2 redundantly controls proper development of lateral organs in association with shoot maturation in the reproductive phase.	squamosa promoter binding protein-like 2
AT5G43740	MQD19.7		Disease resistance protein (CC-NBS-LRR class) family
AT5G43890	YUC5	Encodes a YUCCA-like putative flavin monooxygenase, the activation tagging mutant has increased level of IAA, increased auxin response and phenotype of auxin overproduction, rescues erecta mutant phenotype	Flavin-binding monooxygenase family protein
AT5G44930	ARAD2	Encodes a putative arabinosyltransferase that is associated with arabinan biosynthesis and is not redundant with ARAD1. The two glycosyltransferases may function in complexes held together by disulfide bridges.	Exostosin family protein
AT5G45530	MFC19.20		transmembrane protein, putative (DUF594)
AT5G45720	MRA19.13		AAA-type ATPase family protein
AT5G46080	MCL19.13		Protein kinase superfamily protein
AT5G46295	AT5G46295		transmembrane protein
AT5G47120	BI1	Encodes BI-1, a homolog of mammalian Bax inhibitor 1. Functions as an attenuator of biotic and abiotic types of cell death. Bax-induced cell death can be downregulated by ectopically expressing AtBI in planta.	BAX inhibitor 1
AT5G47360	MQL5.22		Tetratricopeptide repeat (TPR)-like superfamily protein
AT5G47610	MNJ7.20		RING/U-box superfamily protein
AT5G47830	MCA23.17		hypothetical protein
AT5G48170	SLY2	encodes an F-box protein whose protein sequence is similar to SLY1, which belongs to SCF-SLY1 E3 ligase complex. SCF-SLY1 E3 ligase degrades DELLA proteins that are involved in promoting growth. Overexpression of SLY2 can partially compensate sly1-10 mutant phenotype of dwarfism.	F-box family protein
AT5G48485	DIR1	encodes a putative apoplastic lipid transfer protein that is involved in systemic acquired resistance. Mutants in this gene exhibit wild-type local resistance to avirulent and virulent Pseudomonas syringae, but pathogenesis-related gene expression is abolished in uninoculated distant leaves and fail to develop SAR to virulent Pseudomonas or Peronospora parasitica.	Bifunctional inhibitor/lipid-transfer protein/seed storage 2S albumin superfamily protein
AT5G48570	ATFKBP65	Encodes one of the 36 carboxylate clamp (CC)-tetratricopeptide repeat (TPR) proteins (Prasad 2010, Pubmed ID: 20856808) with potential to interact with Hsp90/Hsp70 as co-chaperones.	FKBP-type peptidyl-prolyl cis-trans isomerase family protein
AT5G49610	K6M13.17		F-box family protein
AT5G49660	XIP1	The gene encodes receptorlike kinase (RLK). Involved in the maintenance organization of cell files or cell morphology in conductive elements. Functions as a receptor for CEP1 peptide. Mediates nitrate uptake signaling.	Leucine-rich repeat transmembrane protein kinase family protein
AT5G50160	FRO8	Encodes a ferric chelate reductase that is expressed in shoots and flowers.	ferric reduction oxidase 8
AT5G51420	MFG13.13		long-chain-alcohol O-fatty-acyltransferase family protein / wax synthase family protein
AT5G51440	MFG13.15		HSP20-like chaperones superfamily protein
AT5G51795	AT5G51795		DNA/RNA-binding protein Kin17, conserved region
AT5G52050	AtDTX50		MATE efflux family protein
AT5G52640	HSP90.1	Encodes a cytosolic heat shock protein AtHSP90.1. AtHSP90.1 interacts with disease resistance signaling components SGT1b and RAR1 and is required for RPS2-mediated resistance.	heat shock-like protein
AT5G52870	MAKR5	Encodes a member of the MAKR (MEMBRANE-ASSOCIATED KINASE REGULATOR) gene family. MAKRs have putative kinase interacting motifs and membrane localization signals. Known members include: AT5G26230 (MAKR1), AT1G64080 (MAKR2), AT2G37380 (MAKR3), AT2G39370 (MAKR4), AT5G52870 (MAKR5) and AT5G52900 (MAKR6).	membrane-associated kinase regulator
AT5G53290	CRF3	encodes a member of the ERF (ethylene response factor) subfamily B-5 of ERF/AP2 transcription factor family. The protein contains one AP2 domain. There are 7 members in this subfamily.	cytokinin response factor 3
AT5G53400	BOB1	Encodes BOBBER1 (BOB1), a non-canonical small heat shock protein required for both development and thermotolerance. BOB1 is cytoplasmic at basal temperatures but forms heat shock granules containing canonical small heat shock proteins at high temperatures.	HSP20-like chaperones superfamily protein
AT5G53950	CUC2	Transcriptional activator of the NAC gene family, with CUC1 redundantly required for embryonic apical meristem formation, cotyledon separation and expression of STM. Proper timing of CUC2 expression is required to maintain the phyllotactic pattern initiated in the meristem. CUC2 expression in leaf sinus region is required for serration and the extent of serration is modulated by mir164A mediated …	NAC (No Apical Meristem) domain transcriptional regulator superfamily protein
AT5G54145	AT5G54145		hypothetical protein
AT5G54165	AT5G54165		Avr9/Cf-9 rapidly elicited protein
AT5G54940	MBG8.21		Translation initiation factor SUI1 family protein
AT5G55150	MCO15.10		F-box SKIP23-like protein (DUF295)
AT5G55340	MTE17.5		MBOAT (membrane bound O-acyl transferase) family protein
AT5G55820	WYR	Encodes a plant ortholog of the inner centromere protein (INCENP), which is implicated in the control of chromosome segregation and cytokinesis in yeast and animals. Required for female gametophytic cell specification and seed development.	inner centromere protein, ARK-binding region protein
AT5G56010	HSP81-3	A member of heat shock protein 90 (HSP90) gene family. Expressed in all tissues and abundant in root apical meristem, pollen and tapetum. Expression is NOT heat-induced but induced by IAA and NaCl. Overexpression reduced tolerance to heat and conferred higher tolerance to calcium.	heat shock protein 81-3
AT5G56030	HSP81-2	A member of heat shock protein 90 (HSP90) gene family. Expressed in all tissues and abundant in root apical meristem, pollen and tapetum. Expression is NOT heat-induced but induced by IAA and NaCl. Interacts with HsfA1d in the cytosol and the nucleus and negatively regulates HsfA1d. Did not bind to AtHsfA4c.	heat shock protein 81-2
AT5G56170	LLG1		LORELEI-LIKE-GPI-ANCHORED PROTEIN 1
AT5G56300	GAMT2	A member of the Arabidopsis SABATH methyltransferase gene family. Encodes GAMT2, a methyltransferase that uses S-adenosine-L-methionine (SAM) as a methyl donor to methylate the carboxyl group of GAs, resulting in the methyl esters of GAs (MeGAs). Expressed most highly in the siliques during seed development.	gibberellic acid methyltransferase 2
AT5G56320	EXPA14	member of Alpha-Expansin Gene Family. Naming convention from the Expansin Working Group (Kende et al, 2004. Plant Mol Bio)	expansin A14
AT5G57685	GDU3	Encodes a member of the GDU (glutamine dumper) family proteins involved in amino acid export: At4g31730 (GDU1), At4g25760 (GDU2), At5g57685 (GDU3), At2g24762 (GDU4), At5g24920 (GDU5), At3g30725 (GDU6) and At5g38770 (GDU7).	glutamine dumper 3
AT5G58070	TIL	Encodes a temperature-induced lipocalin TIL1. Involved in thermotolerance. Peripherally associated with plasma membrane.	temperature-induced lipocalin
AT5G58110	K21L19.11		chaperone binding / ATPase activator
AT5G58770	cPT4		Undecaprenyl pyrophosphate synthetase family protein
AT5G59720	HSP18.2	encodes a low molecular weight heat shock protein that contains the heat shock element in the promoter region. Expression is induced in response to heat shock.	heat shock protein 18.2
AT5G59900	MMN10.14		Pentatricopeptide repeat (PPR) superfamily protein
AT5G60030	MGO3.1		hypothetical protein
AT5G60630	MUP24.5		transmembrane protein
AT5G60890	MYB34	Myb-like transcription factor that modulates expression of ASA1, a key point of control in the tryptophan pathway; mutant has deregulated expression of ASA1 in dominant allele. Loss of function allele suggests ATR1 also functions at a control point for regulating indole glucosinolate homeostasis.	myb domain protein 34
AT5G61370	MFB13.15		Pentatricopeptide repeat (PPR) superfamily protein
AT5G61440	ACHT5	Encodes a member of the thioredoxin family protein. Located in the chloroplast.	atypical CYS HIS rich thioredoxin 5
AT5G61570	K11J9.21		Protein kinase superfamily protein
AT5G61810	APC1	Encodes a mitochondrial ATP-Mg/Pi transporter. Binds to calcium.	Mitochondrial substrate carrier family protein
AT5G62020	HSFB2A	member of Heat Stress Transcription Factor (Hsf) family	heat shock transcription factor B2A
AT5G62380	NAC101	Encodes a NAC-domain transcription factor involved in xylem formation. Induces transdifferentiation of various cells into metaxylem vessel elements. Located in the nucleus. Expression induced in the presence of auxin, cytokinin and brassinosteroids.	NAC-domain protein 101
AT5G64190	MSJ1.3		neuronal PAS domain protein
AT5G64310	AGP1	Encodes arabinogalactan-protein (AGP1).	arabinogalactan protein 1
AT5G64320	MSJ1.16		Pentatricopeptide repeat (PPR) superfamily protein
AT5G64510	TIN1	Encodes Tunicamycin Induced 1(TIN1), a plant-speci#c ER stress-inducible protein. TIN1 mutation affects pollen surface morphology. Transcriptionally induced by treatment with the N-linked glyclsylation inhibitor tunicamycin.	tunicamycin induced protein
AT5G64620	C/VIF2	Plant cell wall (CWI) and vacuolar invertases (VI) play important roles in carbohydrate metabolism, stress responses and sugar signaling.	cell wall / vacuolar inhibitor of fructosidase 2
AT5G65560	K21L13.7		Pentatricopeptide repeat (PPR) superfamily protein
AT5G65570	K21L13.8		Tetratricopeptide repeat (TPR)-like superfamily protein
AT5G65830	RLP57		receptor like protein 57
AT5G66110	HIPP27		Heavy metal transport/detoxification superfamily protein
AT5G66658	AT5G66658		hypothetical protein
AT5G67090	K21H1.5		Subtilisin-like serine endopeptidase family protein
AT5G67190	DEAR2	encodes a member of the DREB subfamily A-5 of ERF/AP2 transcription factor family. The protein contains one AP2 domain. There are 16 members in this subfamily including RAP2.1, RAP2.9 and RAP2.10.	DREB and EAR motif protein 2

## Sheet: set C2
Gene ID	Gene_symbol	Description	Product
AT1G03730	F21B7.33		pyrroline-5-carboxylate reductase
AT1G05575	AT1G05575		transmembrane protein
AT1G10300	F14N23.18		Nucleolar GTP-binding protein
AT1G14280	PKS2	Encodes phytochrome kinase substrate 2. PKS proteins are critical for hypocotyl phototropism. Forms a complex with Phot1, Phot2 and NPH3.	phytochrome kinase substrate 2
AT1G17300	T13M22.4		hypothetical protein
AT1G29160	F28N24.35		Dof-type zinc finger DNA-binding family protein
AT1G29290	F28N24.30		B-cell lymphoma 6 protein
AT1G35230	AGP5	Encodes arabinogalactan-protein (AGP5).	arabinogalactan protein 5
AT1G53470	MSL4		mechanosensitive channel of small conductance-like 4
AT1G54160	NF-YA5	Encodes a member of the CCAAT-binding transcription factor (CBF-B/NF-YA) family. Expression is upregulated in response to ABA and drought. This regulation appears to be mediated by MIR169A which is downregulated in response to drought. NFYA5 is a target of MIR169A. Loss of function mutations are hypersensitive to drought.	nuclear factor Y, subunit A5
AT1G56010	NAC1	Encodes a transcription factor involved in shoot apical meristem formation and auxin-mediated lateral root formation. The gene is thought not to be involved in stress responses (NaCl, auxins, ethylene). NAC1 (NAC1)	NAC domain containing protein 1
AT1G63670	TRM12		hypothetical protein (DUF3741)
AT1G63730	F24D7.8		Disease resistance protein (TIR-NBS-LRR class) family
AT1G64160	DIR5	Encodes a dirigent protein involved in the synthesis of (-)pinoresinol. Dirigent proteins impart stereoselectivity on the phenoxy radical coupling reaction yielding optically active lignans from two molecules of coniferyl alcohol.	Disease resistance-responsive (dirigent-like protein) family protein
AT1G68710	F24J5.6		ATPase E1-E2 type family protein / haloacid dehalogenase-like hydrolase family protein
AT1G70420	F17O7.4		DNA ligase-like protein, putative (DUF1645)
AT1G79710	F19K16.31		Major facilitator superfamily protein
AT1G80450	T21F11.22		VQ motif-containing protein
AT2G15390	FUT4	Predicted fucosyltransferase, based on similarity to FUT1, but not functionally redundant with FUT1.	fucosyltransferase 4
AT2G28400	T1B3.8		senescence regulator (Protein of unknown function, DUF584)
AT2G30040	MAPKKK14	member of MEKK subfamily	mitogen-activated protein kinase kinase kinase 14
AT2G31940	F20M17.26		oxidoreductase/transition metal ion-binding protein
AT2G31945	AT2G31945		transmembrane protein
AT2G35910	F11F19.18		RING/U-box superfamily protein
AT2G39040	T7F6.21		Peroxidase superfamily protein
AT2G39300	T16B24.6		CAP-gly domain linker
AT2G40330	PYL6	Encodes a member of the PYR (pyrabactin resistance)/PYL(PYR1-like)/RCAR (regulatory components of ABA receptor) family proteins with 14 members. PYR/PYL/RCAR family proteins function as abscisic acid sensors. Mediate ABA-dependent regulation of protein phosphatase 2Cs ABI1 and ABI2.	PYR1-like 6
AT2G44790	UCC2	Encodes a uclacyanin, a protein precursor that is closely related to precursors of stellacyanins and a blue copper protein from pea pods.	uclacyanin 2
AT2G46150	T3F17.20		Late embryogenesis abundant (LEA) hydroxyproline-rich glycoprotein family
AT3G04640	F7O18.12		glycine-rich protein
AT3G04720	PR4	Encodes a protein similar to the antifungal chitin-binding protein hevein from rubber tree latex. mRNA levels increase in response to ethylene and turnip crinkle virus infection.	pathogenesis-related 4
AT3G06890	AT3G06890		transmembrane protein
AT3G07290	AT3G07290		Pentatricopeptide repeat (PPR) superfamily protein
AT3G08870	L-type lectin receptor kinase VI.1		Concanavalin A-like lectin protein kinase family protein
AT3G11430	GPAT5	sn-glycerol-3-phosphate 2-O-acyltransferas, involved in the biosynthesis of suberin polyester.	glycerol-3-phosphate acyltransferase 5
AT3G12750	ZIP1	A member of Zrt- and Irt-related protein (ZIP) family. transcript is induced in response to zinc deficiency in the root.	zinc transporter 1 precursor
AT3G17690	CNGC19	member of Cyclic nucleotide gated channel family	cyclic nucleotide gated channel 19
AT3G20830	UCNL		AGC (cAMP-dependent, cGMP-dependent and protein kinase C) kinase family protein
AT3G22160	jasmonate-associated VQ motif gene 1		VQ motif-containing protein
AT3G24240	AT3G24240		Leucine-rich repeat receptor-like protein kinase family protein
AT3G26742	AT3G26742		hypothetical protein
AT3G28580	AT3G28580		P-loop containing nucleoside triphosphate hydrolases superfamily protein
AT3G50280	AT3G50280		HXXXD-type acyl-transferase family protein
AT3G59080	AT3G59080		Eukaryotic aspartyl protease family protein
AT3G60550	CYCP3;2		cyclin p3;2
AT4G01400	F3D13.1		oligomeric golgi complex subunit-like protein
AT4G11290	F8L21.80		Peroxidase superfamily protein
AT4G16260	DL4170C	Encodes a putative beta-1,3-endoglucanase that interacts with the 30C02 cyst nematode effector. May play a role in host defense.	Glycosyl hydrolase superfamily protein
AT4G20000	F18F4.100		VQ motif-containing protein
AT4G22590	TPPG		Haloacid dehalogenase-like hydrolase (HAD) superfamily protein
AT4G23700	CHX17	member of Putative Na+/H+ antiporter family	cation/H+ exchanger 17
AT4G24340	T22A6.170		Phosphorylase superfamily protein
AT4G28085	AT4G28085		transmembrane protein
AT4G31330	F8F16.150		transmembrane protein, putative (Protein of unknown function, DUF599)
AT4G33550	T16L1.40		Bifunctional inhibitor/lipid-transfer protein/seed storage 2S albumin superfamily protein
AT4G36820	AP22.5		calcium uniporter (DUF607)
AT5G01550	LECRKA4.2	Encodes LecRKA4.2, a member of the lectin receptor kinase subfamily A4 (LecRKA4.1 At5g01540; LecRKA4.2 At5g01550; LecRKA4.3 At5g01560). Together with other members of the subfamily, functions redundantly in the negative regulation of ABA response in seed germination.	lectin receptor kinase a4.1
AT5G02350	T1E22.110		Cysteine/Histidine-rich C1 domain family protein
AT5G02550	T22P11.140		hypothetical protein
AT5G03160	P58IPK	J domain protein localized in ER lumen. Can partially compensate for the growth defect in jem1 scj1 mutant yeast.	DnaJ P58IPK-like protein
AT5G04390	T19N18.120		C2H2-type zinc finger family protein
AT5G06090	GPAT7	putative sn-glycerol-3-phosphate 2-O-acyltransferase	glycerol-3-phosphate acyltransferase 7
AT5G06510	NF-YA10		nuclear factor Y, subunit A10
AT5G06730	MPH15.9		Peroxidase superfamily protein
AT5G19100	T16G12.140		Eukaryotic aspartyl protease family protein
AT5G19230	T24G5.130		Glycoprotein membrane precursor GPI-anchored
AT5G19240	T24G5.140		Glycoprotein membrane precursor GPI-anchored
AT5G19520	MSL9		mechanosensitive channel of small conductance-like 9
AT5G39670	MIJ24.17		Calcium-binding EF-hand family protein
AT5G43420	MWF20.13		RING/U-box superfamily protein
AT5G46100	MCL19.15		Pentatricopeptide repeat (PPR) superfamily protein
AT5G47230	ERF5	encodes a member of the ERF (ethylene response factor) subfamily B-3 of ERF/AP2 transcription factor family (ATERF-5). The protein contains one AP2 domain. There are 18 members in this subfamily including ATERF-1, ATERF-2, AND ATERF-5.	ethylene responsive element binding factor 5
AT5G47530	MNJ7.12		Auxin-responsive family protein
AT5G52540	F6N7.1		keratin-associated protein, putative (DUF819)
AT5G55090	MAPKKK15	member of MEKK subfamily	mitogen-activated protein kinase kinase kinase 15
AT5G56050	MDA7.9		late embryogenesis abundant (LEA) hydroxyproline-rich glycoprotein family protein
AT5G57540	XTH13	Encodes a xyloglucan endotransglucosylase/hydrolase with only only the endotransglucosylase (XET; EC 2.4.1.207) activity towards xyloglucan and non-detectable endohydrolytic (XEH; EC 3.2.1.151) activity.	xyloglucan endotransglucosylase/hydrolase 13
AT5G59510	RTFL5		ROTUNDIFOLIA like 5
AT5G62680	GTR2	Encodes a high-affinity, proton-dependent glucosinolate-specific transporter that is crucial for the transport of both methionine- and tryptophan-derived glucosinolates to seeds.	Major facilitator superfamily protein
AT5G65300	MNA5.2		hypothetical protein
AT5G66650	MSN2.3		calcium uniporter (DUF607)
AT5G67080	MAPKKK19	member of MEKK subfamily	mitogen-activated protein kinase kinase kinase 19

## Sheet: set D
Gene ID	Gene_symbol	Description	Product
AT1G73220	2020-10-01		organic cation/carnitine transporter1
AT5G40010	AATP1	Encodes a mitochondrial ATPase involved in seed and silique development.	AAA-ATPase 1
AT3G47770	ABCA6	member of ATH subfamily	ABC2 homolog 5
AT1G15520	ABCG40	ABC transporter family involved in ABA transport and resistance to lead. Localizes to plasma membrane. Upregulated by lead. Expressed in leaves, flowers, stomata and roots.	pleiotropic drug resistance 12
AT3G63380	ACA12		ATPase E1-E2 type family protein / haloacid dehalogenase-like hydrolase family protein
AT4G14400	ACD6	encodes a novel protein with putative ankyrin and transmembrane regions. It is a member of one of the largest uncharacterized gene families in higher plants. The gene is involved in resistance to Pseudomonas syringae.	ankyrin repeat family protein
AT3G49700	ACS9	encodes a a member of the 1-aminocyclopropane-1-carboxylate (ACC) synthase (S-adenosyl-L-methionine methylthioadenosine-lyase, EC 4.4.1.14) gene family. Mutants produce elevated levels of ethylene as etiolated seedlings.	1-aminocyclopropane-1-carboxylate synthase 9
AT1G01750	ADF11		actin depolymerizing factor 11
AT1G79250	AGC1.7		AGC kinase 1.7
AT5G62165	AGL42	Encodes a MADS box transcription factor. Expressed in quiescent center. Involved in floral transition.	AGAMOUS-like 42
AT5G53250	AGP22		arabinogalactan protein 22
AT2G33790	AGP30	pollen Ole e 1 allergen protein containing 14.6%25 proline residues, similar to arabinogalactan protein (Daucus carota) GI:11322245, SP:Q03211 Pistil-specific extensin-like protein precursor (PELP) {Nicotiana tabacum}; contains Pfam profile PF01190: Pollen proteins Ole e I family	arabinogalactan protein 30
AT5G39720	AIG2L		avirulence induced protein 2 like protein
AT4G12550	AIR1	isolated from differential screening of a cDNA library from auxin-treated root culture. encodes a protein that is related to a large family of proteins that consist of a proline-rich or glycine-rich N-terminus and a hydrophobic, possibly membrane spanning C-terminus.	Auxin-Induced in Root cultures 1
AT1G35720	ANNAT1	Encodes a member of the annexin gene family, a diverse, multigene family of calcium-dependent, membrane-binding proteins. The protein was determined to have peroxidase activity. This activity is thought to be dependent on the presence of post-translational modifications (most likely phosphorylation). The protein was shown to be present as a mixture of monomer and homodimer. The homodimerization s…	annexin 1
AT1G32350	AOX1D		alternative oxidase 1D
AT4G11890	ARCK1	Encodes a receptor-like cytosolic kinase ARCK1. Negatively controls abscisic acid and osmotic stress signal transduction.	Protein kinase superfamily protein
AT1G05880	ARI12	Encodes ARI12 (ARIADNE 12). ARI12 belongs to a family of #AeoRING between RING fingers' (RBR) domain proteins with E3 ligase activity. Expression of ARI12 is induced by UV-B exposure.	RING/U-box superfamily protein
AT1G01453	AT1G01453		late embryogenesis abundant hydroxyproline-rich glycoprotein family protein
AT1G02705	AT1G02705		hypothetical protein
AT1G08165	AT1G08165		hypothetical protein
AT1G12805	AT1G12805		nucleotide binding protein
AT1G16022	AT1G16022		transmembrane protein
AT1G16905	AT1G16905		Curculin-like (mannose-binding) lectin family protein
AT1G20735	AT1G20735		F-box and associated interaction domains-containing protein
AT1G22065	AT1G22065		hypothetical protein
AT1G36622	AT1G36622		transmembrane protein
AT1G51913	AT1G51913		transmembrane protein
AT1G51915	AT1G51915		cryptdin protein-like protein
AT1G53625	AT1G53625		hypothetical protein
AT1G55775	AT1G55775		heavy metal-associated domain protein
AT1G58037	AT1G58037		Cysteine/Histidine-rich C1 domain family protein
AT1G64795	AT1G64795		hypothetical protein
AT1G73325	AT1G73325		Kunitz family trypsin and protease inhibitor protein
AT2G14095	AT2G14095		hypothetical protein
AT2G14247	AT2G14247		Expressed protein
AT2G25297	AT2G25297		transmembrane protein
AT2G27389	AT2G27389		hypothetical protein
AT2G43535	AT2G43535	Encodes a defensin-like (DEFL) family protein.	Scorpion toxin-like knottin superfamily protein
AT2G46495	AT2G46495		RING/U-box superfamily protein
AT3G01345	AT3G01345		Expressed protein
AT3G05858	AT3G05858		hypothetical protein
AT3G09925	AT3G09925		Pollen Ole e 1 allergen and extensin family protein
AT3G12540	AT3G12540		ternary complex factor MIP1 leucine-zipper protein (Protein of unknown function, DUF547)
AT3G13433	AT3G13433		transmembrane protein
AT3G18250	AT3G18250		Putative membrane lipoprotein
AT3G18260	AT3G18260		Reticulon family protein
AT3G19430	AT3G19430		late embryogenesis abundant protein-related / LEA protein-like protein
AT3G19615	AT3G19615		beta-1,4-xylosidase
AT3G20160	AT3G20160		Terpenoid synthases superfamily protein
AT3G21080	AT3G21080		ABC transporter-like protein
AT3G21340	AT3G21340		Leucine-rich repeat protein kinase family protein
AT3G21352	AT3G21352		transmembrane protein
AT3G21620	AT3G21620		ERD (early-responsive to dehydration stress) family protein
AT3G22235	AT3G22235		cysteine-rich TM module stress tolerance protein
AT3G24210	AT3G24210		Ankyrin repeat family protein
AT3G25240	AT3G25240		sulfate/thiosulfate import ATP-binding protein, putative (DUF506)
AT3G25790	AT3G25790		myb-like transcription factor family protein
AT3G27150	AT3G27150	Target gene of MIR2111-5p.	Galactose oxidase/kelch repeat superfamily protein
AT3G29410	AT3G29410		Terpenoid cyclases/Protein prenyltransferases superfamily protein
AT3G33528	AT3G33528		hypothetical protein
AT3G43110	AT3G43110		transmembrane protein
AT3G46280	AT3G46280		kinase-like protein
AT3G49190	AT3G49190		O-acyltransferase (WSD1-like) family protein
AT3G49630	AT3G49630		2-oxoglutarate (2OG) and Fe(II)-dependent oxygenase superfamily protein
AT3G49960	AT3G49960	Its expression is enriched in root hair cells (compared to non-root hair cells) and this enrichment is associated with increase in the transcription-associated mark trimethylation of H3 lysine 4 (H3K4me3) and decrease in the Polycomb silencing-associated mark trimethylation of H3 lysine 27 (H3K27me3) in root hair cells relative to non-root hair cells.	Peroxidase superfamily protein
AT3G55790	AT3G55790		transmembrane protein
AT3G55940	AT3G55940		Phosphoinositide-specific phospholipase C family protein
AT3G58270	AT3G58270		phospholipase-like protein (PEARLI 4) with TRAF-like domain protein
AT3G59850	AT3G59850		Pectin lyase-like superfamily protein
AT3G60270	AT3G60270		Cupredoxin superfamily protein
AT3G61410	AT3G61410		U-box kinase family protein
AT4G04745	AT4G04745		hypothetical protein
AT4G12545	AT4G12545		Bifunctional inhibitor/lipid-transfer protein/seed storage 2S albumin superfamily protein
AT4G14368	AT4G14368		Regulator of chromosome condensation (RCC1) family protein
AT4G22475	AT4G22475		transmembrane protein
AT4G22666	AT4G22666		Bifunctional inhibitor/lipid-transfer protein/seed storage 2S albumin superfamily protein
AT4G33720	AT4G33720		CAP (Cysteine-rich secretory proteins, Antigen 5, and Pathogenesis-related 1 protein) superfamily protein
AT5G17460	AT5G17460		glutamyl-tRNA (Gln) amidotransferase subunit C
AT5G20045	AT5G20045		transmembrane protein
AT5G44567	AT5G44567		hypothetical protein
AT5G44575	AT5G44575		hypothetical protein
AT5G44585	AT5G44585		hypothetical protein
AT5G48400	ATGLR1.2	member of Putative ligand-gated ion channel subunit family	Glutamate receptor family protein
AT3G62760	ATGSTF13	Encodes glutathione transferase belonging to the phi class of GSTs. Naming convention according to Wagner et al. (2002).	Glutathione S-transferase family protein
AT5G19800	AtHRGP2		hydroxyproline-rich glycoprotein family protein
AT1G03070	AtLFG4		Bax inhibitor-1 family protein
AT4G33070	AtPDC1		Thiamine pyrophosphate dependent pyruvate decarboxylase family protein
AT5G64120	AtPRX71	Encodes a cell wall bound peroxidase that is induced by hypo-osmolarity and is involved in the lignification of cell walls.	Peroxidase superfamily protein
AT4G08160	ATXYN3	Encodes a putative glycosyl hydrolase family 10 protein (xylanase).	glycosyl hydrolase family 10 protein / carbohydrate-binding domain-containing protein
AT1G22220	AUF2		F-box family protein
AT4G15210	BAM5	cytosolic beta-amylase expressed in rosette leaves and inducible by sugar. RAM1 mutants have reduced beta amylase in leaves and stems.	beta-amylase 5
AT2G44460	BGLU28		beta glucosidase 28
AT1G47600	BGLU34	Encodes a myrosinase. Over-expression led to a glucosinolate profile change.	beta glucosidase 34
AT1G51470	BGLU35	Encodes a myrosinase.	beta glucosidase 35
AT1G09080	BIP3		Heat shock protein 70 (Hsp 70) family protein
AT4G04990	C17L7.3		serine/arginine repetitive matrix-like protein (DUF761)
AT5G15290	CASP5		Uncharacterized protein family (UPF0497)
AT1G67980	CCOAMT	Encodes S-adenosyl-L-methionine: transcaffeoyl Coenzyme A 3-O-methyltransferase.	caffeoyl-CoA 3-O-methyltransferase
AT1G71380	CEL3		cellulase 3
AT5G50260	CEP1	Encodes a papain-like cysteine protease involved in tapetal programmed cell death and pollen development.	Cysteine proteinases superfamily protein
AT3G48340	CEP2		Cysteine proteinases superfamily protein
AT4G33790	CER4	Encodes an alcohol-forming fatty acyl-CoA reductase, involved in cuticular wax biosynthesis. Lines carrying recessive mutations are deficient in primary alcohol and have glossy stem surfaces.	Jojoba acyl CoA reductase-related male sterility protein
AT2G43570	CHI		chitinase
AT5G11440	CID5	Interacts with PAB (poly A binding protein) in yeast two hybrid experiments. Contains PAM2 motif, a PABC interacting domain.	CTC-interacting domain 5
AT5G56720	c-NAD-MDH3	predicted to encode a cytosolic malate dehydrogenase.	Lactate/malate dehydrogenase family protein
AT2G42540	COR15A	A cold-regulated gene whose product is targeted to the chloroplast. Cor15am protects stromal proteins from aggregation under various stress conditions. Constitutive expression increases freezing tolerance in protoplasts in vitro and chloroplasts in vivo. NMR and x-ray diffraction studies suggest that COR15a alters the intrinsic curvature of the inner membrane of chloroplast envelope. Late Embryog…	cold-regulated 15a
AT4G36880	CP1		cysteine proteinase1
AT2G35890	CPK25	member of Calcium Dependent Protein Kinase	calcium-dependent protein kinase 25
AT2G23410	CPT	encodes cis-prenyltransferase	cis-prenyltransferase
AT4G23210	CRK13	Encodes a Cysteine-rich receptor-like kinase (CRK13). Overexpression of CRK13 leads to hypersensitive response cell death, and induces defense against pathogens by causing increased accumulation of salicylic acid.	cysteine-rich RLK (RECEPTOR-like protein kinase) 13
AT4G23230	CRK15	Encodes a cysteine-rich receptor-like protein kinase.	cysteine-rich RECEPTOR-like kinase
AT4G23280	CRK20	Encodes a cysteine-rich receptor-like protein kinase.	cysteine-rich RLK (RECEPTOR-like protein kinase) 20
AT4G23320	CRK24	Encodes a cysteine-rich receptor-like protein kinase.	cysteine-rich RLK (RECEPTOR-like protein kinase) 24
AT4G23130	CRK5	Encodes a receptor-like protein kinase. Naming convention from Chen et al 2003 (PMID 14756307)	cysteine-rich RLK (RECEPTOR-like protein kinase) 5
AT2G28190	CSD2	Encodes a chloroplastic copper/zinc superoxide dismutase CSD2 that can detoxify superoxide radicals. Its expression is affected by miR398-directed mRNA cleavage. Activation depends totally on CCS. Overexpression of a miR398-resistant form of CSD2 leads to more dramatic improvements in stress (hight light, Cu2+ and methyl viologen) tolerance than overexpression of wild-type CSD2.	copper/zinc superoxide dismutase 2
AT2G32610	CSLB01	encodes a gene similar to cellulose synthase	cellulose synthase-like B1
AT2G32620	CSLB02	encodes a gene similar to cellulose synthase	cellulose synthase-like B
AT4G15300	CYP702A2	a member of the cytochrome P450 gene family. molecular function unknown.	cytochrome P450, family 702, subfamily A, polypeptide 2
AT5G24910	CYP714A1	Member of CYP714A. Encodes one of the two tandemly duplicated gene pair ELA1 (CYP714A1) and ELA2 (CYP714A2), homologs of the rice cytochrome P450 monooxygenase gene EUI1. Double mutation of ELA1 and ELA2 results in increased biomass and enlarged organs.	cytochrome P450, family 714, subfamily A, polypeptide 1
AT2G30750	CYP71A12	putative cytochrome P450	cytochrome P450 family 71 polypeptide
AT5G57220	CYP81F2	member of CYP81F, involved in glucosinolate metabolism. Mutants had impaired resistance to fungi.	cytochrome P450, family 81, subfamily F, polypeptide 2
AT4G31970	CYP82C2	member of CYP82C	cytochrome P450, family 82, subfamily C, polypeptide 2
AT2G25160	CYP82F1	member of CYP82F	cytochrome P450, family 82, subfamily F, polypeptide 1
AT5G09470	DIC3	Encodes one of the mitochondrial dicarboxylate carriers (DIC): DIC1 (AT2G22500), DIC2 (AT4G24570), DIC3 (AT5G09470).	dicarboxylate carrier 3
AT4G14980	DL3531C		Cysteine/Histidine-rich C1 domain family protein
AT4G15160	DL3625W		Bifunctional inhibitor/lipid-transfer protein/seed storage 2S albumin superfamily protein
AT4G15740	DL3910C		Calcium-dependent lipid-binding (CaLB domain) family protein
AT4G10500	DLO1		2-oxoglutarate (2OG) and Fe(II)-dependent oxygenase superfamily protein
AT3G21550	DMP2		transmembrane protein, putative (DUF679 domain membrane protein 2)
AT5G21120	EIL2	ethylene-insensitive3-like2 (EIL2)	ETHYLENE-INSENSITIVE3-like 2
AT5G06640	EXT10		Proline-rich extensin-like family protein
AT4G13390	EXT12		Proline-rich extensin-like family protein
AT2G24980	EXT6		Proline-rich extensin-like family protein
AT4G34320	F10M10.90		transmembrane protein, putative (DUF677)
AT5G03350	F12E4.80		Legume lectin family protein
AT2G25410	F13B15.7		RING/U-box superfamily protein
AT1G13520	F13B4.3		hypothetical protein (DUF1262)
AT1G13550	F13B4.4		hypothetical protein (DUF1262)
AT2G37700	F13M22.20		Fatty acid hydroxylase superfamily
AT2G34210	F13P17.5		Transcription elongation factor Spt5
AT1G14390	F14L17.16		Leucine-rich repeat protein kinase family protein
AT1G14550	F14L17.33		Peroxidase superfamily protein
AT2G15220	F15A23.4		Plant basic secretory protein (BSP) family protein
AT5G06630	F15M7.16		proline-rich extensin-like family protein
AT2G29220	F16P2.40		Concanavalin A-like lectin protein kinase family protein
AT1G16850	F17F16.17		transmembrane protein
AT4G13680	F18A5.70		hypothetical protein (DUF295)
AT2G43620	F18O19.27		Chitinase family protein
AT5G14330	F18O22.120		transmembrane protein
AT1G58320	F19C14.14		PLAC8 family protein
AT1G51620	F19C24.15		Protein kinase superfamily protein
AT1G28590	F1K23.17		GDSL-like Lipase/Acylhydrolase superfamily protein
AT5G15940	F1N13.80		NAD(P)-binding Rossmann-fold superfamily protein
AT1G67270	F1N21.9		Zinc-finger domain of monoamine-oxidase A repressor R1 protein
AT1G67000	F1O19.18		Protein kinase superfamily protein
AT4G26010	F20B18.120		Peroxidase superfamily protein
AT3G03700	F20H23.27		Plasma-membrane choline transporter family protein
AT4G28420	F20O9.100		Tyrosine transaminase family protein
AT4G28460	F20O9.140		transmembrane protein
AT5G04120	F21E1.40	Encodes a cofactor-dependent phosphoglycerate mutase (dPGM) - like protein with phosphoserine phosphatase activity that may be responsible for serine anabolism.	Phosphoglycerate mutase family protein
AT5G25260	F21J6.109		SPFH/Band 7/PHB domain-containing membrane-associated protein family
AT1G09890	F21M12.28		Rhamnogalacturonate lyase family protein
AT5G20970	F22D1.140		HSP20-like chaperones superfamily protein
AT1G07500	F22G5.11		hypothetical protein
AT1G08590	F22O13.7	Encodes one of the two putative eLRR kinase closely related to PXY (At1g08590/PXL1 and At4g28650/PXL2). Insertion mutants in either pxl1 or pxl2 do not exhibit an obvious phenotype in the stem; double-mutant combinations of a Col allele, of pxy (pxy-3) with pxl1 and pxl2, generate a more severe vascular phenotype than pxy-3 alone, suggesting that these genes act synergistically with PXY in regula…	Leucine-rich receptor-like protein kinase family protein
AT4G25160	F24A6.13		U-box domain-containing protein kinase family protein
AT4G25250	F24A6.90		Plant invertase/pectin methylesterase inhibitor superfamily protein
AT3G06460	F24P17.4		GNS1/SUR4 membrane protein family
AT4G13000	F25G13.90		AGC (cAMP-dependent, cGMP-dependent and protein kinase C) kinase family protein
AT4G10860	F25I24.70		hypothetical protein
AT1G56630	F25P12.93		alpha/beta-Hydrolases superfamily protein
AT2G23400	F26B6.5		Undecaprenyl pyrophosphate synthetase family protein
AT1G30550	F26G16.17		S-adenosyl-L-methionine-dependent methyltransferase superfamily protein
AT4G27400	F27G19.5		Late embryogenesis abundant (LEA) protein-like protein
AT1G48980	F27J15.23		2-oxoglutarate (2OG) and Fe(II)-dependent oxygenase superfamily protein
AT1G26240	F28B23.10		Proline-rich extensin-like family protein
AT1G26250	F28B23.9		Proline-rich extensin-like family protein
AT1G22110	F2E2.18		structural constituent of ribosome
AT1G50060	F2J10.6		CAP (Cysteine-rich secretory proteins, Antigen 5, and Pathogenesis-related 1 protein) superfamily protein
AT4G01380	F2N1.2		plastocyanin-like domain-containing protein
AT4G01390	F2N1.33		TRAF-like family protein
AT1G05660	F3F20.11		Pectin lyase-like superfamily protein
AT1G05700	F3F20.15		Leucine-rich repeat transmembrane protein kinase protein
AT2G04050	F3L12.12		MATE efflux family protein
AT2G04090	F3L12.8		MATE efflux family protein
AT4G31470	F3L17.40		CAP (Cysteine-rich secretory proteins, Antigen 5, and Pathogenesis-related 1 protein) superfamily protein
AT1G06930	F4H5.24		TPRXL
AT2G44370	F4I1.18		Cysteine/Histidine-rich C1 domain family protein
AT2G44260	F4I1.7		DUF946 family protein (DUF946)
AT1G52050	F5F19.11		Mannose-binding lectin superfamily protein
AT1G52060	F5F19.12		Mannose-binding lectin superfamily protein
AT1G52070	F5F19.13		Mannose-binding lectin superfamily protein
AT1G52110	F5F19.17		Mannose-binding lectin superfamily protein
AT1G65570	F5I14.10		Pectin lyase-like superfamily protein
AT1G65500	F5I14.4		transmembrane protein
AT2G17280	F5J6.4		Phosphoglycerate mutase family protein
AT2G43880	F6E13.1		Pectin lyase-like superfamily protein
AT5G52670	F6N7.16		Copper transport protein family
AT1G14220	F7A19.32		Ribonuclease T2 family protein
AT4G23000	F7H19.181		Calcineurin-like metallo-phosphoesterase superfamily protein
AT4G22470	F7K2.50		protease inhibitor/seed storage/lipid transfer protein (LTP) family protein
AT4G10510	F7L13.90		Subtilase family protein
AT5G15180	F8M21.70		Peroxidase superfamily protein
AT2G28755	F8N16.4		UDP-D-glucuronate carboxy-lyase-like protein
AT4G03460	F9H3.9		Ankyrin repeat family protein
AT1G78760	F9K20.20		F-box/RNI-like superfamily protein
AT5G02200	FHL	Encodes a small plant-specific protein with both nuclear localization and nuclear export signals that is specifically required, together with FHY1, for the light-regulated nuclear accumulation of phyA.	far-red-elongated hypocotyl1-like protein
AT4G31380	FLP1	encodes a small protein with unknown function and is similar to flower promoting factor 1. This gene is not expressed in apical meristem after floral induction but is expressed in roots, flowers, and in low abundance, leaves.	flowering-promoting factor-like protein
AT2G19190	FRK1	Receptor-like protein kinase. Involved in early defense signaling.	FLG22-induced receptor-like kinase 1
AT5G23990	FRO5	Encodes a ferric chelate reductase that is expressed at low levels in roots,shoots and flowers, but not cotyledons.	ferric reduction oxidase 5
AT3G47420	G3Pp1	Encodes a Pi starvation-responsive protein AtPS3. A member of the phosphate starvation-induced glycerol-3-phosphate permease gene family: AT3G47420(G3Pp1), AT4G25220(G3Pp2), AT1G30560(G3Pp3), AT4G17550(G3Pp4) and AT2G13100(G3Pp5).	putative glycerol-3-phosphate transporter 1
AT3G30725	GDU6	Encodes a member of the GDU (glutamine dumper) family proteins involved in amino acid export: At4g31730 (GDU1), At4g25760 (GDU2), At5g57685 (GDU3), At2g24762 (GDU4), At5g24920 (GDU5), At3g30725 (GDU6) and At5g38770 (GDU7).	glutamine dumper 6
AT5G55490	GEX1	Encodes a transmembrane domain containing protein that is expressed in pollen germ cells.	gamete expressed protein 1
AT5G40990	GLIP1	Component of plant resistance. Contains lipase signature motif and GDSL domain. Directly interferes with the fungal infection process by acting on fungal cell walls through its action as a antimicrobial compound. Critical component for both local and systemic resistance responses in the incompatible interaction with Alternaria brassicicola in the ethylene-dependent pathway.	GDSL lipase 1
AT1G18970	GLP4	Encodes a germin-like protein with possible oxalate oxidase activity (based on GenBank record).	germin-like protein 4
AT4G14630	GLP9	germin-like protein with N-terminal signal sequence that may target it to the vacuole, plasma membrane and/or outside the cell.	germin-like protein 9
AT2G24720	GLR2.2	member of Putative ligand-gated ion channel subunit family	glutamate receptor 2.2
AT5G11210	GLR2.5	member of Putative ligand-gated ion channel subunit family	glutamate receptor 2.5
AT2G29110	GLR2.8	member of Putative ligand-gated ion channel subunit family	glutamate receptor 2.8
AT2G29100	GLR2.9	member of Putative ligand-gated ion channel subunit family	glutamate receptor 2.9
AT5G66280	GMD1	GDP-D-mannose 4,6-dehydratase	GDP-D-mannose 4,6-dehydratase 1
AT1G56600	GolS2	GolS2 is a galactinol synthase that catalyzes the formation of galactinol from UDP-galactose and myo-inositol. GolS2 transcript levels rise in response to methyl viologen, an oxidative damage-inducing agent. Plants over-expressing GolS2 have increased tolerance to salt, chilling, and high-light stress.	galactinol synthase 2
AT1G09350	GolS3	Predicted to encode a galactinol synthase	galactinol synthase 3
AT1G61800	GPT2	glucose6-Phosphate/phosphate transporter 2. Expression is upregulated in the shoot of cax1/cax3 mutant.	glucose-6-phosphate/phosphate translocator 2
AT2G02930	GSTF3	Encodes glutathione transferase belonging to the phi class of GSTs. Naming convention according to Wagner et al. (2002).	glutathione S-transferase F3
AT1G02930	GSTF6	Encodes glutathione transferase belonging to the phi class of GSTs. Naming convention according to Wagner et al. (2002).	glutathione S-transferase 6
AT1G02920	GSTF7	Encodes glutathione transferase belonging to the phi class of GSTs. Naming convention according to Wagner et al. (2002).	glutathione S-transferase 7
AT1G74590	GSTU10	Encodes glutathione transferase belonging to the tau class of GSTs. Naming convention according to Wagner et al. (2002).	glutathione S-transferase TAU 10
AT1G27140	GSTU14	Encodes glutathione transferase belonging to the tau class of GSTs. Naming convention according to Wagner et al. (2002).	glutathione S-transferase tau 14
AT5G11540	GulLO3	Encodes a homolog of rat L-gulono-1,4-lactone (L-GulL) oxidase that is involved in the biosynthesis of L-ascorbic acid.	D-arabinono-1,4-lactone oxidase family protein
AT1G33800	GXMT1	Encodes a glucuronoxylan(GX)-specific 4-O-methyltransferase responsible for methylating GlcA residues in GX. Reduced methylation of GX ingxmt1-1 plants is correlated with altered lignin composition.	glucuronoxylan 4-O-methyltransferase-like protein (DUF579)
AT3G03260	HDG8	Encodes a homeobox-leucine zipper family protein belonging to the HD-ZIP IV family.	homeodomain GLABROUS 8
AT1G53490	HEI10	Encodes HEI10, a RING finger-containing protein. HEI10 belongs to a group of proteins well conserved among species known as ZMM. Required for class I crossover formation.	RING/U-box superfamily protein
AT1G22990	HIPP22		Heavy metal transport/detoxification superfamily protein
AT3G54590	HRGP1	Encodes a hydroxyproline-rich glycoprotein.	hydroxyproline-rich glycoprotein
AT4G27670	HSP21	Encodes Hsp21, a chloroplast located small heat shock protein. A structure model of Hsp21, obtained by homology modeling, single-particle electron microscopy, and lysine-specific chemical crosslinking, shows that the Hsp21 subunits are arranged in two hexameric discs, rotated by 25 degree in relation to each other.	heat shock protein 21
AT1G21120	IGMT2		O-methyltransferase family protein
AT3G09922	IPS1	AF236376 Arabidopsis thaliana IPS1 mRNA, complete sequence	induced by phosphate starvation1
AT4G19690	IRT1	The gene encodes Fe2+ transporter protein. It is a member of the Zrt/Irt-like protein (ZIP) family of transporters. AtIRT1 has broad specificity for divalent heavy metals, mediating the transport of zinc, manganese, cobalt and cadmium under Fe-deficient conditions. IRT1 is monoubiquitinated to promote endocytic trafficking.	iron-regulated transporter 1
AT4G19680	IRT2	encodes an iron transporter whose expression is induced by iron and zinc deficiency. Gene is specifically expressed in the external cell layers of the root subapical zone.	iron regulated transporter 2
AT5G38900	K15E6.80		Thioredoxin superfamily protein
AT5G38910	K15E6.90		RmlC-like cupins superfamily protein
AT5G51490	K17N15.4		Plant invertase/pectin methylesterase inhibitor superfamily
AT5G53380	K19E1.18		O-acyltransferase (WSD1-like) family protein
AT5G54020	K19P17.19		Cysteine/Histidine-rich C1 domain family protein
AT5G44990	K21C13.18		Glutathione S-transferase family protein
AT5G65600	K21L13.11		Concanavalin A-like lectin protein kinase family protein
AT5G52390	K24M7.13		PAR1 protein
AT5G49780	K2I5.15		Leucine-rich repeat protein kinase family protein
AT5G67430	K8K14.17		Acyl-CoA N-acyltransferases (NAT) superfamily protein
AT5G01190	LAC10	putative laccase, a member of laccase family of genes (17 members in Arabidopsis).	laccase 10
AT5G03260	LAC11	putative laccase, a member of laccase family of genes (17 members in Arabidopsis).	laccase 11
AT2G29130	LAC2	putative laccase, knockout mutant had reduced root elongation under PEG-induced dehydration	laccase 2
AT3G58190	LBD29	This gene contains two auxin-responsive element (AuxRE).	lateral organ boundaries-domain 29
AT4G13095	LCR37	Encodes a member of a family of small,secreted, cysteine rich protein with sequence similarity to the PCP (pollen coat protein) gene family.	low-molecular-weight cysteine-rich 37
AT4G35180	LHT7		LYS/HIS transporter 7
AT1G51260	LPAT3	ACYL-COA:1-ACYLGLYCEROL-3-PHOSPHATE ACYLTRANSFERASE, PUTATIVE SIMILAR TO ACYL-COA:1-ACYLGLYCEROL-3-PHOSPHATE ACYLTRANSFERASE GI:4583544 FROM [BRASSICA NAPUS]	lysophosphatidyl acyltransferase 3
AT3G50970	LTI30	Belongs to the dehydrin protein family, which contains highly conserved stretches of 7-17 residues that are repetitively scattered in their sequences, the K-, S-, Y- and lysine rich segments. LTI29 and LTI30 double overexpressors confer freeze tolerance. Located in membranes. mRNA upregulated by water deprivation and abscisic acid.	dehydrin family protein
AT5G52300	LTI65	encodes a protein that is induced in expression in response to water deprivation such as cold, high-salt, and dessication. The response appears to be via abscisic acid. The promoter region contains two ABA-responsive elements (ABREs) that are required for the dehydration-responsive expression of rd29B as cis-acting elements. Protein is a member of a gene family with other members found plants, an…	CAP160 protein
AT5G52310	LTI78	cold regulated gene, the 5' region of cor78 has cis-acting regulatory elements that can impart cold-regulated gene expression	low-temperature-responsive protein 78 (LTI78) / desiccation-responsive protein 29A (RD29A)
AT5G06740	L-type lectin receptor kinase S.5		Concanavalin A-like lectin protein kinase family protein
AT2G14560	LURP1	Encodes LURP1, a member of the LURP cluster (late upregulated in response to Hyaloperonospora parasitica) which exhibits a pronounced upregulation after recognition of the pathogenic oomycte H. parasitica. LURP1 is required for full basal defense to H. parasitica and resistance to this pathogen mediated by the R-proteins RPP4 and RPP5.	LURP-one-like protein (DUF567)
AT2G39370	MAKR4	Encodes a member of the MAKR (MEMBRANE-ASSOCIATED KINASE REGULATOR) gene family. MAKRs have putative kinase interacting motifs and membrane localization signals. Known members include: AT5G26230 (MAKR1), AT1G64080 (MAKR2), AT2G37380 (MAKR3), AT2G39370 (MAKR4), AT5G52870 (MAKR5) and AT5G52900 (MAKR6).	membrane-associated kinase regulator
AT4G26890	MAPKKK16	member of MEKK subfamily	mitogen-activated protein kinase kinase kinase 16
AT5G67080	MAPKKK19	member of MEKK subfamily	mitogen-activated protein kinase kinase kinase 19
AT5G38550	MBB18.8		Mannose-binding lectin superfamily protein
AT5G42830	MBD2.2		HXXXD-type acyl-transferase family protein
AT5G54790	MBG8.5		CTD small phosphatase-like protein
AT4G25110	MC2	Encodes a type I metacaspase. Two Arabidopsis metacaspases, AT1G02170 (MC1) and AT4G25110 (MC2) antagonistically control programmed cell death in Arabidopsis. MC1 is a positive regulator of cell death and requires conserved caspase-like putative catalytic residues for its function. MC2 negatively regulates cell death. This function is independent of the putative catalytic residues. A third type I…	metacaspase 2
AT1G79330	MC5	Metacaspase AtMCPb2/AMC6. Caspase family protein. Arginine/lysine-specific cysteine protease activity. Induces apoptosis in yeast. Contains Pfam domain, PF00656: ICE-like protease (caspase) p20 domain. Arabidopsis contains three type I MCP genes (MCP1a-c) and six type II MCP genes (MCP2a#Aeif): AtMCP1a/At5g64240, AtMCP1b/At1g02170, AtMCP1c/At4g25110, AtMCP2a/At1g79310, AtMCP2b/At1g79330, AtMCP2c/…	metacaspase 5
AT1G79320	MC6	Encodes a putative metacaspase. Arabidopsis contains three type I MCP genes (MCP1a-c) and six type II MCP genes (MCP2a#Aeif): AtMCP1a/At5g64240, AtMCP1b/At1g02170, AtMCP1c/At4g25110, AtMCP2a/At1g79310, AtMCP2b/At1g79330, AtMCP2c/At1g79320, AtMCP2d/At1g79340, AtMCP2e/At1g16420, AtMCP2f/At5g04200.	metacaspase 6
AT5G04200	MC9	Encodes a putative metacaspase. Arabidopsis contains three type I MCP genes (MCP1a-c) and six type II MCP genes (MCP2a#Aeif): AtMCP1a/At5g64240, AtMCP1b/At1g02170, AtMCP1c/At4g25110, AtMCP2a/At1g79310, AtMCP2b/At1g79330, AtMCP2c/At1g79320, AtMCP2d/At1g79340, AtMCP2e/At1g16420, AtMCP2f/At5g04200.	metacaspase 9
AT5G63250	MDC12.22		Carbohydrate-binding X8 domain superfamily protein
AT5G55690	MDF20.13		MADS-box transcription factor family protein
AT5G42510	MDH9.21		Disease resistance-responsive (dirigent-like protein) family protein
AT5G54370	MDK4.20		Late embryogenesis abundant (LEA) protein-like protein
AT5G35940	MEE13.1		Mannose-binding lectin superfamily protein
AT5G20410	MGD2	Encodes a type B monogalactosyldiacylglycerol (MGDG) synthase. Strongly induced by phosphate deprivation, and in non-photosynthetic tissues. Does not contribute to galactolipid synthesis under Pi-sufficient conditions but does under Pi starvation.	monogalactosyldiacylglycerol synthase 2
AT2G11810	MGDC	MGD3 is the major enzyme for galactolipid metabolism during phosphate starvation. Does not contribute to galactolipid synthesis under P1-sufficient conditions.	monogalactosyldiacylglycerol synthase type C
AT5G53820	MGN6.21		Late embryogenesis abundant protein (LEA) family protein
AT2G42360	MHK10.8		RING/U-box superfamily protein
AT5G39580	MIJ24.50		Peroxidase superfamily protein
AT5G48430	MJE7.6		Eukaryotic aspartyl protease family protein
AT5G38790	MKD10.11		hypothetical protein
AT5G17340	MKP11.1		Putative membrane lipoprotein
AT2G39200	MLO12	A member of a large family of seven-transmembrane domain proteins specific to plants, homologs of the barley mildew resistance locus o (MLO) protein. The Arabidopsis genome contains 15 genes encoding MLO proteins, with localization in plasma membrane. Phylogenetic analysis revealed four clades of closely-related AtMLO genes. ATMLO6 belongs to the clade IV, with AtMLO2, AtMLO3 and AtMLO12. The gen…	Seven transmembrane MLO family protein
AT3G16440	MLP-300B	myrosinase-binding protein-like protein (AtMLP-300B) mRNA	myrosinase-binding protein-like protein-300B
AT5G62210	MMI9.4		Embryo-specific protein 3, (ATS3)
AT5G40590	MNF13.11		Cysteine/Histidine-rich C1 domain family protein
AT5G05500	MOP10	Encodes Proline-rich protein-like PRPL1, controls elongation of root hairs.	Pollen Ole e 1 allergen and extensin family protein
AT5G62730	MQB2.30		Major facilitator superfamily protein
AT5G46900	MQD22.3		Bifunctional inhibitor/lipid-transfer protein/seed storage 2S albumin superfamily protein
AT1G53480	MRD1	Encodes MRD1 (mto 1 responding down). Down-regulated in mto1-1 mutant that over-accumulates soluble methionine.	mto 1 responding down 1
AT5G23840	MRO11.12		MD-2-related lipid recognition domain-containing protein
AT5G57400	MSF19.6		transmembrane protein
AT5G59680	MTH12.14		Leucine-rich repeat protein kinase family protein
AT5G60520	MUF9.15		Late embryogenesis abundant (LEA) protein-like protein
AT5G60530	MUF9.16		late embryogenesis abundant protein-related / LEA protein-like protein
AT5G04970	MUG13.17		Plant invertase/pectin methylesterase inhibitor superfamily
AT4G21440	MYB102	Encodes a MYB transcription factor involved in wounding and osmotic stress response. Member of the R2R3 factor gene family.	MYB-like 102
AT1G74080	MYB122	Encodes a putative transcription factor, member of the R2R3 factor gene family (MYB122).	myb domain protein 122
AT3G23250	MYB15	Member of the R2R3 factor gene family.	myb domain protein 15
AT1G09540	MYB61	Encodes putative transcription factor. Mutants lack of mucilage extrusion from the seeds during imbibition. Reduced quantities of mucilage are deposited during the development of the seed coat epidermis in myb61 mutants. Expressed in guard cells,loss of function mutations show an increase in stomatal pore opening suggesting a role in ABA independent regulation of stomatal pore size.	myb domain protein 61
AT4G05100	MYB74	Member of the R2R3 factor gene family.	myb domain protein 74
AT5G07700	MYB76	Encodes a putative transcription factor (MYB76).	myb domain protein 76
AT5G40020	MYH19.180		Pathogenesis-related thaumatin superfamily protein
AT5G24100	MZF18.1		Leucine-rich repeat protein kinase family protein
AT1G33280	NAC015	NAC domain protein. SMB, BRN1, and BRN2 act to regulate root cap maturation, in a partially redundant fashion.BRN1 and BRN2, control the cell wall maturation processes that are required to detach root cap layers from the root.	NAC domain containing protein 15
AT2G43000	NAC042	Encodes a NAC transcription factor induced by hydrogen peroxide (H2O2. Involved in senescence. Over expression of the gene strongly delays senescence and enhances tolerance to various abiotic stresses.	NAC domain containing protein 42
AT3G14440	NCED3	Encodes 9-<i>cis</i>-epoxycarotenoid dioxygenase, a key enzyme in the biosynthesis of abscisic acid. Regulated in response to drought and salinity. Expressed in roots, flowers and seeds. Localized to the chloroplast stroma and thylakoid membrane.	nine-cis-epoxycarotenoid dioxygenase 3
AT5G46830	NIG1	Calcium-binding transcription factor involved in salt stress signaling.	calcium-binding transcription factor NIG1
AT4G19030	NLM1	an aquaporin whose expression level is reduced by ABA, NaCl, dark, and dessication. is expressed at relatively low levels under normal conditions. Also functions in arsenite transport and tolerance.	NOD26-like major intrinsic protein 1
AT3G03530	NPC4	PHOSPHOESTERASE FAMILY PROTEIN, NPC4 is significantly induced upon phosphate starvation and plays an important role in the supply of inorganic phosphate and diacylglycerol from membrane-phospholipids during phosphate deprivation.	non-specific phospholipase C4
AT1G12940	NRT2.5	member of High affinity nitrate transporter family	nitrate transporter2.5
AT3G16390	NSP3	Encodes a nitrile-specifier protein NSP3. NSP3 is one out of five (At3g16400/NSP1, At2g33070/NSP2, At3g16390/NSP3, At3g16410/NSP4 and At5g48180/NSP5) A. thaliana epithiospecifier protein (ESP) homologues that promote simple nitrile, but not epithionitrile or thiocyanate formation.	nitrile specifier protein 3
AT3G17790	PAP17	Expression is upregulated in the shoot of cax1/cax3 mutant.	purple acid phosphatase 17
AT3G52820	PAP22		purple acid phosphatase 22
AT4G13700	PAP23		purple acid phosphatase 23
AT4G24890	PAP24		purple acid phosphatase 24
AT4G36350	PAP25		purple acid phosphatase 25
AT1G52940	PAP5		purple acid phosphatase 5
AT2G01880	PAP7		purple acid phosphatase 7
AT5G01330	PDC3	pyruvate decarboxylase	pyruvate decarboxylase-3
AT5G44420	PDF1.2	Encodes an ethylene- and jasmonate-responsive plant defensin. mRNA levels are not responsive to salicylic acid treatment; although jasmonate and salicylic acid can act synergistically to enhance the expression of this gene. Belongs to the plant defensin (PDF) family with the following members: At1g75830/PDF1.1, At5g44420/PDF1.2a, At2g26020/PDF1.2b, At5g44430/PDF1.2c, At2g26010/PDF1.3, At1g19610/P…	plant defensin 1.2
AT2G26020	PDF1.2b	Predicted to encode a PR (pathogenesis-related) protein. Belongs to the plant defensin (PDF) family with the following members: At1g75830/PDF1.1, At5g44420/PDF1.2a, At2g26020/PDF1.2b, At5g44430/PDF1.2c, At2g26010/PDF1.3, At1g19610/PDF1.4, At1g55010/PDF1.5, At2g02120/PDF2.1, At2g02100/PDF2.2, At2g02130/PDF2.3, At1g61070/PDF2.4, At5g63660/PDF2.5, At2g02140/PDF2.6, At5g38330/PDF3.1 and At4g30070/PDF…	plant defensin 1.2b
AT2G26010	PDF1.3	Predicted to encode a PR (pathogenesis-related) protein. Belongs to the plant defensin (PDF) family with the following members: At1g75830/PDF1.1, At5g44420/PDF1.2a, At2g26020/PDF1.2b, At5g44430/PDF1.2c, At2g26010/PDF1.3, At1g19610/PDF1.4, At1g55010/PDF1.5, At2g02120/PDF2.1, At2g02100/PDF2.2, At2g02130/PDF2.3, At1g61070/PDF2.4, At5g63660/PDF2.5, At2g02140/PDF2.6, At5g38330/PDF3.1 and At4g30070/PDF…	plant defensin 1.3
AT1G19610	PDF1.4	Predicted to encode a PR (pathogenesis-related) protein. Belongs to the plant defensin (PDF) family with the following members: At1g75830/PDF1.1, At5g44420/PDF1.2a, At2g26020/PDF1.2b, At5g44430/PDF1.2c, At2g26010/PDF1.3, At1g19610/PDF1.4, At1g55010/PDF1.5, At2g02120/PDF2.1, At2g02100/PDF2.2, At2g02130/PDF2.3, At1g61070/PDF2.4, At5g63660/PDF2.5, At2g02140/PDF2.6, At5g38330/PDF3.1 and At4g30070/PDF…	defensin-like protein
AT2G21610	PE11		pectinesterase 11
AT1G17710	PEPC1	Encodes a phosphoethanolamine/phosphocholine phosphatase. It is likely to be involved in the liberation of inorganic phosphate from intracellular sources. Expression is upregulated in the shoot of cax1/cax3 mutant.	Pyridoxal phosphate phosphatase-related protein
AT1G14540	PER4		Peroxidase superfamily protein
AT1G68740	PHO1;H1	Encodes PHO1;H1, a member of the PHO1 family. Involved in inorganic phosphate (Pi) transport and homeostasis. Complements pho1 mutation.	EXS (ERD1/XPR1/SYG1) family protein
AT5G43370	PHT1;2	Encodes a phosphate transporter Pht1;2. Members of the Pht1 family of phosphate transporters include: Pht1;1/At5g43350, Pht1;2/At5g43370, Pht1;3/At5g43360, Pht1;4/At2g38940, Pht1;5/At2g32830, Pht1;6/At5g43340, Pht1;7/At3g54700, Pht1;8/At1g20860, Pht1;9/At1g76430 (Plant Journal 2002, 31:341)	phosphate transporter 2
AT2G38940	PHT1;4	Encodes Pht1;4, a member of the Pht1 family of phosphate transporters which include: Pht1;1/At5g43350, Pht1;2/At5g43370, Pht1;3/At5g43360, Pht1;4/At2g38940, Pht1;5/At2g32830, Pht1;6/At5g43340, Pht1;7/At3g54700, Pht1;8/At1g20860, Pht1;9/At1g76430 (Plant Journal 2002, 31:341). Expression is upregulated in the shoot of cax1/cax3 mutant.	phosphate transporter 1;4
AT3G54700	PHT1;7	Encodes Pht1;7, a member of the Pht1 family of phosphate transporters which include: Pht1;1/At5g43350, Pht1;2/At5g43370, Pht1;3/At5g43360, Pht1;4/At2g38940, Pht1;5/At2g32830, Pht1;6/At5g43340, Pht1;7/At3g54700, Pht1;8/At1g20860, Pht1;9/At1g76430 (Plant Journal 2002, 31:341).	phosphate transporter 1;7
AT1G20860	PHT1;8	Encodes Pht1;8, a member of the Pht1 family of phosphate transporters which include: Pht1;1/At5g43350, Pht1;2/At5g43370, Pht1;3/At5g43360, Pht1;4/At2g38940, Pht1;5/At2g32830, Pht1;6/At5g43340, Pht1;7/At3g54700, Pht1;8/At1g20860, Pht1;9/At1g76430 (Plant Journal 2002, 31:341).	phosphate transporter 1;8
AT5G60660	PIP2;4	A member of the plasma membrane intrinsic protein subfamily PIP2.When expressed in yeast cells can conduct hydrogen peroxide into those cells. Mutants exhibit longer root hairs.	plasma membrane intrinsic protein 2;4
AT2G26420	PIP5K3	Encodes a phosphatidylinositol-4-phosphate 5-kinase. Exclusively expressed in roots. Essential for root hair growth.	1-phosphatidylinositol-4-phosphate 5-kinase 3
AT3G47220	PLC9	Encodes a plasma membrane-localized phosphoinositide-specific phospholipase C with a role in thermotolerance.	phosphatidylinositol-speciwc phospholipase C9
AT3G05630	PLDP2	Encodes a member of the PXPH-PLD subfamily of phospholipase D proteins. Regulates vesicle trafficking. Required for auxin transport and distribution and hence auxin responses. This subfamily is novel structurally different from the majority of plant PLDs by having phox homology (PX) and pleckstrin homology (PH) domains. Involved regulating root development in response to nutrient limitation. Play…	phospholipase D P2
AT1G53830	PME2	encodes a pectin methylesterase	pectin methylesterase 2
AT2G26820	PP2-A3		phloem protein 2-A3
AT5G45090	PP2-A7		phloem protein 2-A7
AT2G46860	PPa3	Encodes a protein that might have inorganic pyrophosphatase activity.	pyrophosphorylase 3
AT1G08650	PPCK1	Encodes a phosphoenolpyruvate carboxylase kinase that is expressed at highest levels in leaves. Expression is induced by light.	phosphoenolpyruvate carboxylase kinase 1
AT3G04530	PPCK2	Encodes a second Arabidopsis phosphoenolpyruvate carboxylase kinase gene product with a different expression pattern from PPCK1. Expression of the gene is upregulated by exposure of the plant to light.	phosphoenolpyruvate carboxylase kinase 2
AT2G14610	PR1	PR1 gene expression is induced in response to a variety of pathogens. It is a useful molecular marker for the SAR response. Though the Genbank record for the cDNA associated to this gene is called 'PR-1-like', the sequence actually corresponds to PR1. Expression of this gene is salicylic-acid responsive.	pathogenesis-related protein 1
AT2G19990	PR-1-LIKE	Encodes a PR-1-like protein homolog that is differentially expressed in resistant compared to susceptible cultivars by powdery mildew infection. The deduced amino acid sequence has 24 amino acids comprising the signal peptide and 140 amino acids of the mature peptide (15 kDa). Northern blot analysis showed accumulation of the corresponding mRNA 12 h after inoculation of resistant barley cultivars…	pathogenesis-related protein-1-like protein
AT5G64905	PROPEP3		elicitor peptide 3 precursor
AT3G62680	PRP3	Proline-rich protein	proline-rich protein 3
AT1G73010	PS2	Encodes PPsPase1, a pyrophosphate-specific phosphatase catalyzing the specific cleavage of pyrophosphate (Km 38.8 uM) with an alkaline catalytic pH optimum. Expression is upregulated in the shoot of cax1/cax3 mutant.	inorganic pyrophosphatase 1
AT4G18195	PUP8	Member of a family of proteins related to PUP1, a purine transporter. May be involved in the transport of purine and purine derivatives such as cytokinins, across the plasma membrane.	purine permease 8
AT1G66700	PXMT1	A member of the Arabidopsis SABATH methyltransferase gene family. Encodes PXMT1, a methyltransferase that methylates 1,7-paraxanthine.	S-adenosyl-L-methionine-dependent methyltransferases superfamily protein
AT1G73000	PYL3	Encodes a member of the PYR (pyrabactin resistance)/PYL(PYR1-like)/RCAR (regulatory components of ABA receptor) family proteins with 14 members. PYR/PYL/RCAR family proteins function as abscisic acid sensors. Mediate ABA-dependent regulation of protein phosphatase 2Cs ABI1 and ABI2.	PYR1-like 3
AT2G33130	RALFL18	Member of a diversely expressed predicted peptide family showing sequence similarity to tobacco Rapid Alkalinization Factor (RALF), and is believed to play an essential role in the physiology of Arabidopsis. Consists of a single exon and is characterized by a conserved C-terminal motif and N-terminal signal peptide.	ralf-like 18
AT3G29780	RALFL27	Member of a diversely expressed predicted peptide family showing sequence similarity to tobacco Rapid Alkalinization Factor (RALF), and is believed to play an essential role in the physiology of Arabidopsis. Consists of a single exon and is characterized by a conserved C-terminal motif and N-terminal signal peptide.	ralf-like 27
AT5G07390	RBOHA		respiratory burst oxidase homolog A
AT4G11170	Resistance Methylated Gene 1	Encodes RMG1 (Resistance Methylated Gene 1), a NB-LRR disease resistance protein with a Toll/interleukin-1 receptor (TIR) domain at its N terminus. RMG1 is expressed at high levels in response to flg22 and in naive met1/nrpd2 relative to wild-type plants. Expression of this gene is controlled by DNA methylation in its promoter region. The RMG1 promoter region is constitutively demethylated by act…	Disease resistance protein (TIR-NBS-LRR class) family
AT1G66470	RHD6		ROOT HAIR DEFECTIVE6
AT3G10710	RHS12		root hair specific 12
AT4G02270	RHS13		root hair specific 13
AT5G22410	RHS18		root hair specific 18
AT5G67400	RHS19		root hair specific 19
AT1G63450	RHS8	Encodes a xyloglucan-specific galacturonosyltransferase (XUT1) that forms the beta-d-galactosyluronic acid-(1->2)-alpha-d-xylosyl linkage.	root hair specific 8
AT5G60900	RLK1	Encodes a receptor-like protein kinase.	receptor-like protein kinase 1
AT2G25440	RLP20		receptor like protein 20
AT2G25470	RLP21		receptor like protein 21
AT1G47890	RLP7		receptor like protein 7
AT1G26820	RNS3	Encodes ribonuclease RNS3.	ribonuclease 3
AT1G27740	RSL4	Basic helix-loop-helix (bHLH) transcription factor that is sufficient to promote postmitotic cell growth in root-hair cells. RSL4 is a direct transcriptional target of RHD6	root hair defective 6-like 4
AT2G29350	SAG13	senescence-associated gene SAG13 encoding a short-chain alcohol dehydrogenase	senescence-associated gene 13
AT2G24000	scpl22		serine carboxypeptidase-like 22
AT5G49270	SHV2	Involved in successfully establishing tip growth in root hairs.	COBRA-like extracellular glycosyl-phosphatidyl inositol-anchored protein family
AT3G27630	SIAMESE-RELATED 7		cyclin-dependent kinase inhibitor SMR3-like protein
AT4G37160	sks15		SKU5 similar 15
AT2G23630	sks16		SKU5 similar 16
AT5G11110	SPS2F	Encodes a protein with putative sucrose-phosphate synthase activity.Involved in pollen exine formation.	sucrose phosphate synthase 2F
AT2G45130	SPX3	Expression is upregulated in the shoot of cax1/cax3 mutant.	SPX domain protein 3
AT5G01220	SQD2	involved in sulfolipid biosynthesis	sulfoquinovosyldiacylglycerol 2
AT3G02040	SRG3	Encodes a member of the glycerophosphodiester phosphodiesterase (GDPD) family. Has glycerophosphodiester phosphodiesterase activity. Functions in maintaining cellular phosphate homeostasis under phosphate starvation.	senescence-related gene 3
AT1G22150	SULTR1;3	sulfate transporter Sultr1;3	sulfate transporter 1;3
AT3G43190	SUS4	Encodes a protein with sucrose synthase activity (SUS4).	sucrose synthase 4
AT5G50800	SWEET13	Encodes a member of the SWEET sucrose efflux transporter family proteins.	Nodulin MtN3 family protein
AT5G53190	SWEET3		Nodulin MtN3 family protein
AT2G41800	T11A7.10		imidazolonepropionase (Protein of unknown function, DUF642)
AT3G03670	T12J13.5		Peroxidase superfamily protein
AT1G51890	T14L22.10		Leucine-rich repeat protein kinase family protein
AT1G51820	T14L22.3		Leucine-rich repeat protein kinase family protein
AT1G51920	T14L22.80		transmembrane protein
AT5G14650	T15N1.140		Pectin lyase-like superfamily protein
AT1G36640	T15P17.13		transmembrane protein
AT4G33800	T16L1.290		hypothetical protein
AT2G17740	T17A5.16		Cysteine/Histidine-rich C1 domain family protein
AT1G30870	T17H7.19		Peroxidase superfamily protein
AT1G53970	T18A20.21		GDSL esterase/lipase-like protein
AT1G73160	T18K17.18		UDP-Glycosyltransferase superfamily protein
AT5G26260	T19G15.110		TRAF-like family protein
AT2G28440	T1B3.4		proline-rich family protein
AT1G61440	T1F9.7		S-locus lectin protein kinase family protein
AT1G26420	T1K7.20		FAD-binding Berberine family protein
AT1G26410	T1K7.21		FAD-binding Berberine family protein
AT1G26390	T1K7.23		FAD-binding Berberine family protein
AT1G26380	T1K7.24		FAD-binding Berberine family protein
AT2G43480	T1O24.22		Peroxidase superfamily protein
AT4G12490	T1P17.80		Bifunctional inhibitor/lipid-transfer protein/seed storage 2S albumin superfamily protein
AT4G12500	T1P17.90		Bifunctional inhibitor/lipid-transfer protein/seed storage 2S albumin superfamily protein
AT2G23270	T20D16.10		transmembrane protein
AT2G05510	T20G20.14		Glycine-rich protein family
AT2G27140	T20P8.19		HSP20-like chaperones superfamily protein
AT1G06090	T21E18.14		Fatty acid desaturase family protein
AT3G03500	T21P5.8		TatD related DNase
AT1G68230	T22E19.14		Reticulon family protein
AT2G42150	T24P15.6		DNA-binding bromodomain-containing protein
AT1G23110	T26J12.20		fold protein
AT4G08360	T28D5.50		KOW domain-containing protein
AT2G23960	T29E15.16		Class I glutamine amidotransferase-like superfamily protein
AT2G23830	T29E15.3		PapD-like superfamily protein
AT2G19970	T2G17.23		CAP (Cysteine-rich secretory proteins, Antigen 5, and Pathogenesis-related 1 protein) superfamily protein
AT2G47540	T30B22.16		Pollen Ole e 1 allergen and extensin family protein
AT5G10130	T31P16.120		Pollen Ole e 1 allergen and extensin family protein
AT1G66930	T4O24.2		Protein kinase superfamily protein
AT4G11610	T5C23.40		C2 calcium/lipid-binding plant phosphoribosyltransferase family protein
AT1G30730	T5I8.18		FAD-binding Berberine family protein
AT4G40020	T5J17.190		Myosin heavy chain-related protein
AT1G02360	T6A9.5		Chitinase family protein
AT2G42060	T6D20.5		Cysteine/Histidine-rich C1 domain family protein
AT1G13310	T6J4.7		Endosomal targeting BRO1-like domain-containing protein
AT3G04360	T6K12.2		Calcium-dependent lipid-binding (CaLB domain) family protein
AT3G04330	T6K12.5		Kunitz family trypsin and protease inhibitor protein
AT3G04320	T6K12.6		Kunitz family trypsin and protease inhibitor protein
AT2G39040	T7F6.21		Peroxidase superfamily protein
AT2G38870	T7F6.4	Predicted to encode a PR (pathogenesis-related) peptide that belongs to the PR-6 proteinase inhibitor family. Six putative PR-6-type protein encoding genes are found in Arabidopsis: At2g38900, At2g38870, At5g43570, At5g43580, At3g50020 and At3g46860.	Serine protease inhibitor, potato inhibitor I-type family protein
AT3G10680	T7M13.24		HSP20-like chaperones superfamily protein
AT1G44130	T7O23.17		Eukaryotic aspartyl protease family protein
AT2G47360	T8I13.20		transmembrane protein
AT2G02630	T8K22.7		Cysteine/Histidine-rich C1 domain family protein
AT1G57630	T8L23.10		Toll-Interleukin-Resistance (TIR) domain family protein
AT2G37870	T8P21.22		Bifunctional inhibitor/lipid-transfer protein/seed storage 2S albumin superfamily protein
AT2G37810	T8P21.28		Cysteine/Histidine-rich C1 domain family protein
AT2G24850	TAT3	Encodes a tyrosine aminotransferase that is responsive to treatment with jasmonic acid.	tyrosine aminotransferase 3
AT2G30432	TCL1	Encodes TRICHOMELESS1 (TCL1), a single-repeat MYB-type transcription factor that negatively regulates trichome formation by suppressing GL1 (GLABRA1). In a tandem repeat with AT2g30424 and AT2g30420.	Homeodomain-like superfamily protein
AT1G59730	TH7		thioredoxin H-type 7
AT1G69880	TH8		thioredoxin H-type 8
AT2G43510	TI1	Member of the defensin-like (DEFL) family. Encodes putative trypsin inhibitor protein which may function in defense against herbivory.	trypsin inhibitor protein 1
AT5G47450	TIP2;3	Tonoplast intrinsic protein, transports ammonium (NH3) and methylammonium across the tonoplast membrane, gene expression shows diurnal regulation and is upregulated by ammonium (NH3).	tonoplast intrinsic protein 2;3
AT4G30420	UMAMIT34	nodulin MtN21-like transporter family protein	nodulin MtN21 /EamA-like transporter family protein
AT1G79680	WAKL10	Encodes a twin-domain, kinase-GC signaling molecule that may function in biotic stress responses that is critically dependent on the second messenger cGMP.	WALL ASSOCIATED KINASE (WAK)-LIKE 10
AT4G11070	WRKY41	member of WRKY Transcription Factor; Group III	WRKY family transcription factor
AT5G43290	WRKY49	member of WRKY Transcription Factor; Group II-c	WRKY DNA-binding protein 49
AT2G14620	XTH10		xyloglucan endotransglucosylase/hydrolase 10
AT5G57530	XTH12		xyloglucan endotransglucosylase/hydrolase 12
AT4G25820	XTH14	Encodes a xyloglucan endotransglycosylase with a clear preference for non-fucosylated xyloglucan polymer.	xyloglucan endotransglucosylase/hydrolase 14
AT1G65310	XTH17	Encodes a xyloglucan endotransglucosylase/hydrolase with only only the endotransglucosylase (XET; EC 2.4.1.207) activity towards xyloglucan and non-detectable endohydrolytic (XEH; EC 3.2.1.151) activity. Expressed in the mature or basal regions of both the main and lateral roots, but not in the tip of these roots where cell division occurs.	xyloglucan endotransglucosylase/hydrolase 17
AT4G28850	XTH26		xyloglucan endotransglucosylase/hydrolase 26
AT1G48370	YSL8	Arabidopsis thaliana metal-nicotianamine transporter YSL4	YELLOW STRIPE like 8
AT1G05280	YUP8H12.11		ERV-F (C)1 provirus ancestral Env polyprotein, putative (DUF604)
AT1G58330	ZW2		transcription factor-like protein

## Sheet: set E
Gene ID	Gene_symbol	Description	Product
AT1G03070	AtLFG4		Bax inhibitor-1 family protein
AT1G07500	F22G5.11		hypothetical protein
AT1G16022	AT1G16022		transmembrane protein
AT1G22110	F2E2.18		structural constituent of ribosome
AT1G47600	BGLU34	Encodes a myrosinase. Over-expression led to a glucosinolate profile change.	beta glucosidase 34
AT1G56600	GolS2	GolS2 is a galactinol synthase that catalyzes the formation of galactinol from UDP-galactose and myo-inositol. GolS2 transcript levels rise in response to methyl viologen, an oxidative damage-inducing agent. Plants over-expressing GolS2 have increased tolerance to salt, chilling, and high-light stress.	galactinol synthase 2
AT2G28190	CSD2	Encodes a chloroplastic copper/zinc superoxide dismutase CSD2 that can detoxify superoxide radicals. Its expression is affected by miR398-directed mRNA cleavage. Activation depends totally on CCS. Overexpression of a miR398-resistant form of CSD2 leads to more dramatic improvements in stress (hight light, Cu2+ and methyl viologen) tolerance than overexpression of wild-type CSD2.	copper/zinc superoxide dismutase 2
AT4G21440	MYB102	Encodes a MYB transcription factor involved in wounding and osmotic stress response. Member of the R2R3 factor gene family.	MYB-like 102
AT4G27670	HSP21	Encodes Hsp21, a chloroplast located small heat shock protein. A structure model of Hsp21, obtained by homology modeling, single-particle electron microscopy, and lysine-specific chemical crosslinking, shows that the Hsp21 subunits are arranged in two hexameric discs, rotated by 25 degree in relation to each other.	heat shock protein 21
AT4G31380	FLP1	encodes a small protein with unknown function and is similar to flower promoting factor 1. This gene is not expressed in apical meristem after floral induction but is expressed in roots, flowers, and in low abundance, leaves.	flowering-promoting factor-like protein
AT5G10130	T31P16.120		Pollen Ole e 1 allergen and extensin family protein
