# Supplementary material for: Heterologous VvDREB2c Expression Improves Heat Tolerance in Arabidopsis by Inducing Photoprotective Responses
Source: Int J Mol Sci. 2023 Mar 22;24(6):5989. doi: 10.3390/ijms24065989 (PMC10053783; doi:10.3390/ijms24065989)
Supplement: Supplementary file 1 [file ijms-24-05989-s001.zip › Table S5.xlsx]

## Sheet: Sheet1
Gene ID	Log2 FC						Gene_symbol	Product
	OE2 1 h vs. OE2 0 h	OE2 2 h vs. OE2 0 h	OE3 1 h vs. OE3 0 h	OE3 2 h vs. OE3 0 h	OE4 1 h vs. OE4 0 h	OE4 2 h vs. OE4 0 h
AT3G20830	1.03866	1.62261	1.03659	1.22147	1.3221	1.48741	UCNL	AGC (cAMP-dependent, cGMP-dependent and protein kinase C) kinase family protein
AT1G35230	-2.5163	-3.35548	-2.70523	-1.55518	-1.71873	-1.88903	AGP5	arabinogalactan protein 5
AT1G68710	-1.08622	-1.51416	-1.07631	-1.30199	-1.04225	-1.03994	F24J5.6	ATPase E1-E2 type family protein / haloacid dehalogenase-like hydrolase family protein
AT5G47530	-1.74828	-2.41441	-1.1499	-1.66516	-1.65939	-1.31597	MNJ7.12	Auxin-responsive family protein
AT1G29290	-1.27623	-1.7996	-1.51602	-1.67198	-1.57836	-1.61549	F28N24.30	B-cell lymphoma 6 protein
AT4G33550	-2.1176	-2.82434	-2.42858	-2.73934	-2.3409	-1.93443	T16L1.40	Bifunctional inhibitor/lipid-transfer protein/seed storage 2S albumin superfamily protein
AT5G04390	-1.74051	-2.43266	-1.77097	-1.98007	-1.91778	-2.32294	T19N18.120	C2H2-type zinc finger family protein
AT4G36820	-3.12696	-3.5449	-4.27791	-1.8051	-3.79166	-1.58596	AP22.5	calcium uniporter (DUF607)
AT5G66650	-1.58841	-1.69281	-1.57894	-1.56198	-2.4498	-2.94238	MSN2.3	calcium uniporter (DUF607)
AT5G39670	-2.06842	-2.5996	-1.09934	-1.64086	-1.66207	-2.37848	MIJ24.17	Calcium-binding EF-hand family protein
AT2G39300	-1.13448	-1.29588	-1.14397	-1.13421	-1.3978	-1.36678	T16B24.6	CAP-gly domain linker
AT4G23700	-1.48881	-1.77929	-1.74629	-1.77105	-1.08343	-1.05923	CHX17	cation/H+ exchanger 17
AT3G08870	-1.64886	-2.35858	-1.67437	-1.69269	-1.66908	-1.54572	L-type lectin receptor kinase VI.1	Concanavalin A-like lectin protein kinase family protein
AT3G17690	-1.49031	-2.8416	-1.98983	-2.42032	-2.48101	-2.40439	CNGC19	cyclic nucleotide gated channel 19
AT3G60550	-1.40534	-1.56931	-1.03919	-3.21984	-1.85792	-3.3424	CYCP3;2	cyclin p3;2
AT5G02350	-1.37557	-2.92508	-1.87254	-5.33932	-2.27181	-3.50133	T1E22.110	Cysteine/Histidine-rich C1 domain family protein
AT1G63730	-1.2271	-2.70578	-1.55912	-1.84516	-1.22989	-1.5182	F24D7.8	Disease resistance protein (TIR-NBS-LRR class) family
AT1G64160	-4.20368	-3.41419	-4.04065	-2.83173	-2.33751	-1.42015	DIR5	Disease resistance-responsive (dirigent-like protein) family protein
AT1G70420	-2.09199	-1.86267	-2.41305	-1.79609	-2.35354	-2.02948	F17O7.4	DNA ligase-like protein, putative (DUF1645)
AT5G03160	-1.18699	-1.28289	-1.05681	-1.18718	-1.14455	-1.15227	P58IPK	DnaJ P58IPK-like protein
AT1G29160	-1.24538	-2.14828	-1.58629	-1.62039	-1.42776	-1.48447	F28N24.35	Dof-type zinc finger DNA-binding family protein
AT5G47230	-1.55113	-1.36612	-1.76086	-1.61442	-2.68091	-3.45493	ERF5	ethylene responsive element binding factor 5
AT3G59080	-1.92221	-1.95874	-1.0773	-1.11748	-1.62109	-1.91759	AT3G59080	Eukaryotic aspartyl protease family protein
AT5G19100	-1.45899	-2.44175	-1.53075	-1.07642	-1.16639	-1.71587	T16G12.140	Eukaryotic aspartyl protease family protein
AT2G15390	-1.62618	-2.53069	-1.11433	-1.9274	-1.45499	-2.15047	FUT4	fucosyltransferase 4
AT3G11430	-2.29519	-2.5868	-2.62822	-2.4629	-2.08973	-1.30934	GPAT5	glycerol-3-phosphate acyltransferase 5
AT5G06090	-3.71537	-3.34706	-3.42948	-1.66948	-2.67949	-1.85898	GPAT7	glycerol-3-phosphate acyltransferase 7
AT3G04640	-1.77281	-2.11067	-1.08097	-1.64614	-2.56066	-3.02815	F7O18.12	glycine-rich protein
AT5G19240	-2.06022	-1.83631	-1.13617	-1.38478	-2.31393	-2.64902	T24G5.140	Glycoprotein membrane precursor GPI-anchored
AT5G19230	-1.40037	-1.54422	-1.37615	-1.54327	-1.80671	-1.85751	T24G5.130	Glycoprotein membrane precursor GPI-anchored
AT4G16260	-2.02007	-2.09741	-2.10482	-1.84544	-1.07298	-1.8889	DL4170C	Glycosyl hydrolase superfamily protein
AT4G22590	-1.44371	-1.84594	-1.01089	-1.42025	-1.39328	-1.51797	TPPG	Haloacid dehalogenase-like hydrolase (HAD) superfamily protein
AT3G50280	-1.55161	-1.1843	-2.18197	-1.76178	-1.93029	-1.0382	AT3G50280	HXXXD-type acyl-transferase family protein
AT3G26742	-2.23883	-1.47667	-2.20192	-2.56162	-3.05653	-1.66243	AT3G26742	hypothetical protein
AT5G65300	-1.43072	-1.06879	-1.33495	-1.67468	-1.75222	-1.84927	MNA5.2	hypothetical protein
AT1G17300	-1.38614	-1.46135	-1.16278	-2.72566	-1.37846	-2.86081	T13M22.4	hypothetical protein
AT5G02550	-1.21798	-1.37236	-1.5079	-1.93923	-1.52881	-1.44987	T22P11.140	hypothetical protein
AT1G63670	-1.03031	-1.23134	-1.02618	-1.3403	-1.10189	-1.05649	TRM12	hypothetical protein (DUF3741)
AT5G52540	-1.26338	-1.85176	-1.56864	-1.92138	-1.016	-1.77501	F6N7.1	keratin-associated protein, putative (DUF819)
AT2G46150	-1.27999	-1.30477	-1.05276	-2.06681	-1.27744	-1.81485	T3F17.20	Late embryogenesis abundant (LEA) hydroxyproline-rich glycoprotein family
AT5G56050	-2.05433	-2.79118	-2.84919	-2.66662	-3.2116	-1.34297	MDA7.9	late embryogenesis abundant (LEA) hydroxyproline-rich glycoprotein family protein
AT5G01550	-1.44435	-2.76123	-2.84026	-2.09508	-2.30683	-1.62266	LECRKA4.2	lectin receptor kinase a4.1
AT3G24240	-1.95579	-3.09666	-1.57932	-3.00652	-1.96222	-3.04231	AT3G24240	Leucine-rich repeat receptor-like protein kinase family protein
AT5G62680	-1.39694	-1.91194	-1.26301	-1.50745	-1.43537	-1.55244	GTR2	Major facilitator superfamily protein
AT1G79710	-1.23339	-1.65885	-1.29773	-1.39373	-1.18538	-1.11419	F19K16.31	Major facilitator superfamily protein
AT1G53470	-1.17898	-1.97203	-1.1049	-1.61712	-1.46622	-1.96103	MSL4	mechanosensitive channel of small conductance-like 4
AT5G19520	-1.49291	-2.6955	-1.12882	-2.8351	-1.52007	-4.44756	MSL9	mechanosensitive channel of small conductance-like 9
AT2G30040	-2.17421	-2.14137	-1.3991	-1.57468	-2.28317	-2.17031	MAPKKK14	mitogen-activated protein kinase kinase kinase 14
AT5G55090	-1.25679	-2.11657	-1.30331	-2.21854	-1.79273	-1.6465	MAPKKK15	mitogen-activated protein kinase kinase kinase 15
AT5G67080	-2.33249	-3.53656	-1.43797	-2.38993	-1.56721	-2.32519	MAPKKK19	mitogen-activated protein kinase kinase kinase 19
AT1G56010	-1.24275	-1.57776	-1.42486	-1.59448	-1.21156	-1.4271	NAC1	NAC domain containing protein 1
AT5G06510	-1.92379	-1.83024	-2.0582	-1.875	-1.31026	-2.18837	NF-YA10	nuclear factor Y, subunit A10
AT1G54160	-1.70375	-2.06676	-1.33596	-2.49449	-1.56822	-3.51072	NF-YA5	nuclear factor Y, subunit A5
AT1G10300	-1.37393	-1.91681	-1.26174	-2.78167	-1.71853	-2.76361	F14N23.18	Nucleolar GTP-binding protein
AT4G01400	-1.37357	-2.48248	-1.61118	-1.57575	-1.48041	-1.45567	F3D13.1	oligomeric golgi complex subunit-like protein
AT2G31940	-1.84117	-3.09512	-1.44938	-2.16653	-2.09464	-2.38083	F20M17.26	oxidoreductase/transition metal ion-binding protein
AT3G04720	-1.42557	-2.03959	-1.41096	-1.50656	-1.02616	-1.58137	PR4	pathogenesis-related 4
AT5G46100	-1.58398	-1.72175	-1.46308	-1.78585	-1.46757	-1.61493	MCL19.15	Pentatricopeptide repeat (PPR) superfamily protein
AT3G07290	-1.44225	-1.66946	-2.72862	-2.90133	-1.89379	-1.58945	AT3G07290	Pentatricopeptide repeat (PPR) superfamily protein
AT2G39040	-1.47939	-4.17806	-1.17373	-3.86727	-2.07035	-4.93859	T7F6.21	Peroxidase superfamily protein
AT5G06730	-1.42741	-3.0488	-1.23481	-1.0959	-1.33445	-2.56516	MPH15.9	Peroxidase superfamily protein
AT4G11290	-1.0347	-2.11088	-1.20448	-2.1851	-1.1365	-2.54746	F8L21.80	Peroxidase superfamily protein
AT4G24340	-1.59805	-1.97704	-2.05284	-2.02083	-1.35367	-2.03323	T22A6.170	Phosphorylase superfamily protein
AT1G14280	1.00355	1.37142	1.37245	1.46975	1.11236	1.47057	PKS2	phytochrome kinase substrate 2
AT3G28580	-1.8843	-2.21411	-1.9158	-1.4739	-1.61767	-2.21093	AT3G28580	P-loop containing nucleoside triphosphate hydrolases superfamily protein
AT2G40330	-1.96027	-2.55357	-1.73642	-2.18852	-1.11979	-2.09259	PYL6	PYR1-like 6
AT1G03730	-1.48341	-1.20737	-1.37843	-1.36428	-1.66208	-1.72072	F21B7.33	pyrroline-5-carboxylate reductase
AT5G43420	-1.20367	-1.44385	-1.80381	-2.41478	-1.3784	-1.32839	MWF20.13	RING/U-box superfamily protein
AT2G35910	-1.17198	-1.61905	-1.23205	-1.63636	-1.18047	-1.31176	F11F19.18	RING/U-box superfamily protein
AT5G59510	-3.66333	-2.04169	-1.63398	-2.37397	-1.16746	-1.25844	RTFL5	ROTUNDIFOLIA like 5
AT2G28400	-1.14617	-1.41447	-1.12778	-1.01175	-2.30237	-2.67579	T1B3.8	senescence regulator (Protein of unknown function, DUF584)
AT3G06890	-1.67324	-2.40635	-1.10919	-2.52155	-2.11383	-1.91381	AT3G06890	transmembrane protein
AT4G28085	-1.33735	-2.03872	-1.74832	-1.2378	-1.27318	-3.22038	AT4G28085	transmembrane protein
AT1G05575	-1.09389	-1.13879	-1.9421	-1.71946	-2.76637	-3.02285	AT1G05575	transmembrane protein
AT2G31945	-1.08213	-1.17782	-1.45926	-1.16702	-1.27001	-1.78846	AT2G31945	transmembrane protein
AT4G31330	-2.21686	-2.62465	-1.98993	-1.57086	-1.58044	-1.3466	F8F16.150	transmembrane protein, putative (Protein of unknown function, DUF599)
AT2G44790	-2.19568	-3.01799	-1.69043	-2.90617	-1.66712	-4.0206	UCC2	uclacyanin 2
AT4G20000	-1.56793	-2.59204	-1.29734	-1.8244	-1.41535	-1.77844	F18F4.100	VQ motif-containing protein
AT1G80450	-1.34524	-1.89737	-1.13542	-1.5321	-1.6559	-1.12709	T21F11.22	VQ motif-containing protein
AT3G22160	-1.21962	-1.77926	-1.49695	-1.24983	-1.64886	-1.85056	jasmonate-associated VQ motif gene 1	VQ motif-containing protein
AT5G57540	-2.63448	-4.6672	-1.28839	-3.29669	-2.07101	-4.10328	XTH13	xyloglucan endotransglucosylase/hydrolase 13
AT3G12750	-1.04381	-1.58579	-1.71513	-2.01311	-1.11698	-1.2954	ZIP1	zinc transporter 1 precursor
