# Supplementary material for: Heterologous VvDREB2c Expression Improves Heat Tolerance in Arabidopsis by Inducing Photoprotective Responses
Source: Int J Mol Sci. 2023 Mar 22;24(6):5989. doi: 10.3390/ijms24065989 (PMC10053783; doi:10.3390/ijms24065989)
Supplement: Supplementary file 1 [file ijms-24-05989-s001.zip › Table S7.txt]

gene_id	Modules
AT1G01720	blue
AT1G03070	blue
AT1G07350	blue
AT1G07400	blue
AT1G07410	blue
AT1G07500	blue
AT1G09157	blue
AT1G10960	blue
AT1G14200	blue
AT1G14205	blue
AT1G15550	blue
AT1G16030	blue
AT1G17870	blue
AT1G18330	blue
AT1G20640	blue
AT1G21550	blue
AT1G21910	blue
AT1G22110	blue
AT1G23180	blue
AT1G26800	blue
AT1G30070	blue
AT1G33055	blue
AT1G36060	blue
AT1G43790	blue
AT1G44414	blue
AT1G48020	blue
AT1G52560	blue
AT1G53540	blue
AT1G53542	blue
AT1G54050	blue
AT1G55300	blue
AT1G55530	blue
AT1G56170	blue
AT1G56600	blue
AT1G58170	blue
AT1G58370	blue
AT1G59860	blue
AT1G61340	blue
AT1G64590	blue
AT1G66080	blue
AT1G66090	blue
AT1G67265	blue
AT1G67360	blue
AT1G70830	blue
AT1G71000	blue
AT1G72416	blue
AT1G73066	blue
AT1G74310	blue
AT1G78080	blue
AT1G79550	blue
AT1G79920	blue
AT2G07675	blue
AT2G07751	blue
AT2G16720	blue
AT2G19310	blue
AT2G20560	blue
AT2G21820	blue
AT2G22240	blue
AT2G23170	blue
AT2G24100	blue
AT2G25140	blue
AT2G26150	blue
AT2G27580	blue
AT2G29450	blue
AT2G29500	blue
AT2G32120	blue
AT2G36220	blue
AT2G36460	blue
AT2G37180	blue
AT2G41160	blue
AT2G44130	blue
AT2G46240	blue
AT2G47180	blue
AT2G47730	blue
AT3G03830	blue
AT3G07090	blue
AT3G07150	blue
AT3G08970	blue
AT3G09350	blue
AT3G09440	blue
AT3G10020	blue
AT3G11020	blue
AT3G12050	blue
AT3G12580	blue
AT3G13310	blue
AT3G13470	blue
AT3G14200	blue
AT3G14620	blue
AT3G15340	blue
AT3G16050	blue
AT3G17611	blue
AT3G22840	blue
AT3G23920	blue
AT3G24000	blue
AT3G24500	blue
AT3G25230	blue
AT3G26450	blue
AT3G44110	blue
AT3G45140	blue
AT3G46090	blue
AT3G46230	blue
AT3G51910	blue
AT3G53230	blue
AT3G62260	blue
AT3G63350	blue
AT4G00940	blue
AT4G01435	blue
AT4G04020	blue
AT4G05070	blue
AT4G09150	blue
AT4G10250	blue
AT4G11280	blue
AT4G11660	blue
AT4G12400	blue
AT4G12410	blue
AT4G14270	blue
AT4G14819	blue
AT4G15410	blue
AT4G15420	blue
AT4G17250	blue
AT4G21320	blue
AT4G21440	blue
AT4G23493	blue
AT4G23570	blue
AT4G23600	blue
AT4G24420	blue
AT4G25200	blue
AT4G25380	blue
AT4G26780	blue
AT4G27652	blue
AT4G27657	blue
AT4G27670	blue
AT4G31380	blue
AT4G33660	blue
AT4G35350	blue
AT4G36990	blue
AT5G01180	blue
AT5G01740	blue
AT5G02490	blue
AT5G02500	blue
AT5G03210	blue
AT5G03990	blue
AT5G04200	blue
AT5G04340	blue
AT5G05410	blue
AT5G05600	blue
AT5G07000	blue
AT5G07080	blue
AT5G07330	blue
AT5G09590	blue
AT5G10695	blue
AT5G12020	blue
AT5G12030	blue
AT5G12110	blue
AT5G15450	blue
AT5G18065	blue
AT5G18340	blue
AT5G19875	blue
AT5G22060	blue
AT5G24660	blue
AT5G25450	blue
AT5G35320	blue
AT5G37670	blue
AT5G43170	blue
AT5G47610	blue
AT5G47830	blue
AT5G48570	blue
AT5G48920	blue
AT5G51440	blue
AT5G52640	blue
AT5G53400	blue
AT5G54165	blue
AT5G54940	blue
AT5G56010	blue
AT5G56030	blue
AT5G56300	blue
AT5G58070	blue
AT5G58770	blue
AT5G59720	blue
AT5G59820	blue
AT5G59845	blue
AT5G62020	blue
AT5G64190	blue
AT5G64400	blue
AT5G64510	blue
AT1G06090	brown
AT1G13420	brown
AT1G13590	brown
AT1G14220	brown
AT1G17810	brown
AT1G19900	brown
AT1G22470	brown
AT1G27140	brown
AT1G27740	brown
AT1G29025	brown
AT1G30750	brown
AT1G31950	brown
AT1G33750	brown
AT1G33800	brown
AT1G44608	brown
AT1G47600	brown
AT1G50060	brown
AT1G51470	brown
AT1G52050	brown
AT1G52060	brown
AT1G52070	brown
AT1G54890	brown
AT1G59940	brown
AT1G65570	brown
AT1G74500	brown
AT1G77330	brown
AT1G80240	brown
AT2G18980	brown
AT2G19990	brown
AT2G25160	brown
AT2G25810	brown
AT2G25980	brown
AT2G26695	brown
AT2G27370	brown
AT2G32190	brown
AT2G32210	brown
AT2G33790	brown
AT2G36100	brown
AT2G41230	brown
AT2G41800	brown
AT2G42570	brown
AT2G43610	brown
AT2G45750	brown
AT2G46140	brown
AT2G47270	brown
AT2G47540	brown
AT3G01190	brown
AT3G01730	brown
AT3G04320	brown
AT3G06460	brown
AT3G11550	brown
AT3G16410	brown
AT3G16440	brown
AT3G16670	brown
AT3G18200	brown
AT3G19200	brown
AT3G19430	brown
AT3G23470	brown
AT3G25780	brown
AT3G45070	brown
AT3G48340	brown
AT3G49845	brown
AT3G50640	brown
AT3G54770	brown
AT3G59370	brown
AT3G60280	brown
AT4G00080	brown
AT4G09990	brown
AT4G12470	brown
AT4G14130	brown
AT4G19030	brown
AT4G21830	brown
AT4G21850	brown
AT4G22235	brown
AT4G22666	brown
AT4G26320	brown
AT4G27400	brown
AT4G30280	brown
AT4G31320	brown
AT4G33730	brown
AT4G35720	brown
AT5G08640	brown
AT5G12880	brown
AT5G13910	brown
AT5G15265	brown
AT5G15290	brown
AT5G26260	brown
AT5G35940	brown
AT5G38650	brown
AT5G42785	brown
AT5G46890	brown
AT5G46900	brown
AT5G53250	brown
AT5G54370	brown
AT5G56540	brown
AT5G60530	brown
AT5G66280	brown
AT1G02220	green
AT1G02360	green
AT1G02520	green
AT1G02920	green
AT1G02930	green
AT1G09932	green
AT1G13340	green
AT1G13480	green
AT1G13520	green
AT1G14540	green
AT1G14550	green
AT1G14870	green
AT1G17180	green
AT1G18970	green
AT1G19020	green
AT1G19250	green
AT1G19610	green
AT1G21120	green
AT1G26240	green
AT1G26250	green
AT1G26380	green
AT1G26390	green
AT1G26410	green
AT1G26420	green
AT1G27020	green
AT1G30700	green
AT1G30720	green
AT1G30730	green
AT1G32940	green
AT1G36622	green
AT1G36640	green
AT1G43800	green
AT1G44130	green
AT1G51420	green
AT1G51790	green
AT1G51800	green
AT1G51820	green
AT1G51890	green
AT1G51913	green
AT1G51920	green
AT1G52690	green
AT1G53610	green
AT1G53620	green
AT1G53625	green
AT1G55775	green
AT1G56240	green
AT1G57630	green
AT1G58320	green
AT1G60190	green
AT1G60750	green
AT1G65484	green
AT1G65500	green
AT1G65690	green
AT1G65845	green
AT1G65970	green
AT1G66700	green
AT1G66920	green
AT1G67980	green
AT1G68450	green
AT1G68620	green
AT1G69920	green
AT1G70170	green
AT1G70440	green
AT1G73260	green
AT1G74590	green
AT1G75000	green
AT1G76930	green
AT1G77120	green
AT1G78340	green
AT2G02930	green
AT2G14560	green
AT2G15220	green
AT2G16060	green
AT2G17740	green
AT2G18690	green
AT2G19190	green
AT2G23270	green
AT2G23830	green
AT2G24180	green
AT2G25297	green
AT2G25510	green
AT2G27389	green
AT2G27660	green
AT2G28630	green
AT2G29350	green
AT2G30750	green
AT2G34390	green
AT2G35980	green
AT2G36690	green
AT2G38823	green
AT2G38860	green
AT2G38870	green
AT2G39200	green
AT2G39530	green
AT2G40340	green
AT2G41190	green
AT2G42060	green
AT2G42360	green
AT2G43000	green
AT2G43140	green
AT2G43510	green
AT2G43570	green
AT2G43620	green
AT2G44370	green
AT2G46750	green
AT2G47520	green
AT2G47770	green
AT3G01420	green
AT3G02240	green
AT3G02480	green
AT3G03270	green
AT3G03341	green
AT3G09940	green
AT3G11340	green
AT3G13432	green
AT3G13433	green
AT3G13610	green
AT3G13950	green
AT3G15518	green
AT3G16150	green
AT3G16330	green
AT3G18250	green
AT3G19615	green
AT3G21305	green
AT3G21351	green
AT3G21352	green
AT3G22231	green
AT3G22235	green
AT3G23250	green
AT3G26210	green
AT3G28210	green
AT3G29970	green
AT3G43190	green
AT3G46080	green
AT3G46280	green
AT3G47480	green
AT3G47780	green
AT3G48450	green
AT3G50260	green
AT3G50480	green
AT3G52400	green
AT3G54040	green
AT3G55790	green
AT3G56400	green
AT3G56970	green
AT3G60270	green
AT3G63380	green
AT4G01700	green
AT4G04990	green
AT4G10270	green
AT4G10500	green
AT4G11170	green
AT4G11650	green
AT4G12480	green
AT4G12490	green
AT4G12500	green
AT4G14365	green
AT4G14400	green
AT4G14630	green
AT4G16240	green
AT4G19970	green
AT4G20000	green
AT4G20830	green
AT4G22470	green
AT4G25810	green
AT4G26200	green
AT4G28460	green
AT4G31970	green
AT4G33070	green
AT4G33560	green
AT4G36430	green
AT4G36670	green
AT4G37030	green
AT4G37390	green
AT4G39670	green
AT5G02780	green
AT5G03350	green
AT5G05340	green
AT5G06760	green
AT5G10040	green
AT5G13170	green
AT5G13320	green
AT5G25250	green
AT5G25260	green
AT5G25930	green
AT5G26920	green
AT5G27420	green
AT5G27765	green
AT5G36925	green
AT5G38900	green
AT5G38910	green
AT5G39580	green
AT5G40010	green
AT5G40590	green
AT5G40990	green
AT5G42530	green
AT5G42830	green
AT5G43290	green
AT5G43520	green
AT5G43570	green
AT5G43580	green
AT5G44567	green
AT5G44568	green
AT5G44575	green
AT5G44585	green
AT5G44990	green
AT5G45630	green
AT5G48430	green
AT5G48540	green
AT5G52300	green
AT5G55450	green
AT5G57220	green
AT5G57510	green
AT5G59310	green
AT5G59320	green
AT5G59680	green
AT5G64120	green
AT5G64810	green
AT5G64905	green
AT5G67340	green
AT1G01340	magenta
AT1G02705	magenta
AT1G06925	magenta
AT1G08165	magenta
AT1G08310	magenta
AT1G08650	magenta
AT1G09350	magenta
AT1G13750	magenta
AT1G17710	magenta
AT1G17745	magenta
AT1G19200	magenta
AT1G22065	magenta
AT1G22990	magenta
AT1G23110	magenta
AT1G23730	magenta
AT1G35720	magenta
AT1G52800	magenta
AT1G52940	magenta
AT1G53480	magenta
AT1G53490	magenta
AT1G54575	magenta
AT1G61800	magenta
AT1G65310	magenta
AT1G67810	magenta
AT1G68740	magenta
AT1G69880	magenta
AT1G70400	magenta
AT1G73010	magenta
AT1G73220	magenta
AT2G01880	magenta
AT2G05510	magenta
AT2G11810	magenta
AT2G17280	magenta
AT2G27550	magenta
AT2G32200	magenta
AT2G38940	magenta
AT2G42540	magenta
AT2G44460	magenta
AT2G45130	magenta
AT2G45135	magenta
AT3G02040	magenta
AT3G03530	magenta
AT3G03790	magenta
AT3G05630	magenta
AT3G09922	magenta
AT3G12500	magenta
AT3G17790	magenta
AT3G19920	magenta
AT3G21460	magenta
AT3G25240	magenta
AT3G27630	magenta
AT3G29780	magenta
AT3G30725	magenta
AT3G43110	magenta
AT3G47420	magenta
AT3G49570	magenta
AT3G49580	magenta
AT3G50350	magenta
AT3G50800	magenta
AT3G55240	magenta
AT4G01390	magenta
AT4G01950	magenta
AT4G04745	magenta
AT4G12090	magenta
AT4G13395	magenta
AT4G15210	magenta
AT4G23000	magenta
AT4G24890	magenta
AT4G27280	magenta
AT4G36880	magenta
AT5G01220	magenta
AT5G02200	magenta
AT5G03545	magenta
AT5G03860	magenta
AT5G09570	magenta
AT5G17340	magenta
AT5G20150	magenta
AT5G20410	magenta
AT5G20790	magenta
AT5G23220	magenta
AT5G24655	magenta
AT5G39110	magenta
AT5G39150	magenta
AT5G39180	magenta
AT5G43300	magenta
AT5G47450	magenta
AT5G48850	magenta
AT5G51190	magenta
AT5G55490	magenta
AT5G57560	magenta
AT5G61600	magenta
AT5G64000	magenta
AT5G65390	magenta
AT1G05680	purple
AT1G17170	purple
AT1G21520	purple
AT1G32350	purple
AT1G60730	purple
AT2G04040	purple
AT2G04050	purple
AT2G15490	purple
AT2G18193	purple
AT2G21640	purple
AT2G26560	purple
AT2G29460	purple
AT2G32020	purple
AT2G41730	purple
AT2G47000	purple
AT3G26830	purple
AT3G44300	purple
AT3G48850	purple
AT3G50930	purple
AT4G04490	purple
AT4G08555	purple
AT4G12735	purple
AT4G37370	purple
AT5G13210	purple
AT5G24640	purple
AT5G55150	purple
AT5G62480	purple
AT1G01750	red
AT1G02335	red
AT1G12040	red
AT1G12560	red
AT1G23720	red
AT1G26820	red
AT1G30870	red
AT1G48930	red
AT1G54970	red
AT1G62980	red
AT2G02990	red
AT2G20520	red
AT2G24980	red
AT2G46860	red
AT2G46880	red
AT3G09925	red
AT3G10710	red
AT3G14940	red
AT3G21550	red
AT3G28550	red
AT3G49960	red
AT3G54580	red
AT3G54590	red
AT3G60330	red
AT3G62680	red
AT4G02270	red
AT4G12550	red
AT4G13390	red
AT4G15160	red
AT4G18425	red
AT4G19680	red
AT4G25790	red
AT4G25820	red
AT4G26010	red
AT4G28850	red
AT4G33720	red
AT4G34580	red
AT4G40090	red
AT5G03260	red
AT5G04960	red
AT5G05500	red
AT5G06630	red
AT5G06640	red
AT5G14330	red
AT5G17820	red
AT5G19790	red
AT5G19800	red
AT5G22410	red
AT5G24313	red
AT5G35190	red
AT5G40730	red
AT5G42510	red
AT5G57530	red
AT5G57625	red
AT5G63270	red
AT5G67400	red
AT1G01230	turquoise
AT1G02420	turquoise
AT1G02810	turquoise
AT1G02816	turquoise
AT1G02900	turquoise
AT1G03230	turquoise
AT1G03440	turquoise
AT1G03520	turquoise
AT1G03560	turquoise
AT1G03730	turquoise
AT1G03820	turquoise
AT1G04000	turquoise
AT1G04120	turquoise
AT1G04210	turquoise
AT1G04360	turquoise
AT1G04800	turquoise
AT1G05065	turquoise
AT1G05150	turquoise
AT1G05210	turquoise
AT1G05260	turquoise
AT1G05300	turquoise
AT1G05470	turquoise
AT1G05575	turquoise
AT1G05835	turquoise
AT1G06150	turquoise
AT1G06180	turquoise
AT1G06360	turquoise
AT1G06980	turquoise
AT1G07135	turquoise
AT1G07150	turquoise
AT1G07640	turquoise
AT1G07790	turquoise
AT1G08160	turquoise
AT1G08280	turquoise
AT1G08430	turquoise
AT1G08610	turquoise
AT1G08830	turquoise
AT1G08920	turquoise
AT1G08960	turquoise
AT1G09250	turquoise
AT1G09460	turquoise
AT1G09750	turquoise
AT1G09820	turquoise
AT1G10380	turquoise
AT1G10470	turquoise
AT1G10585	turquoise
AT1G10640	turquoise
AT1G10850	turquoise
AT1G11460	turquoise
AT1G11580	turquoise
AT1G11670	turquoise
AT1G11820	turquoise
AT1G11850	turquoise
AT1G12020	turquoise
AT1G12030	turquoise
AT1G12090	turquoise
AT1G12100	turquoise
AT1G12300	turquoise
AT1G12460	turquoise
AT1G12480	turquoise
AT1G12500	turquoise
AT1G12520	turquoise
AT1G12620	turquoise
AT1G12700	turquoise
AT1G12775	turquoise
AT1G12820	turquoise
AT1G12845	turquoise
AT1G13210	turquoise
AT1G13710	turquoise
AT1G13740	turquoise
AT1G13860	turquoise
AT1G14060	turquoise
AT1G14160	turquoise
AT1G14560	turquoise
AT1G14730	turquoise
AT1G15010	turquoise
AT1G15100	turquoise
AT1G15210	turquoise
AT1G16390	turquoise
AT1G16400	turquoise
AT1G16960	turquoise
AT1G17147	turquoise
AT1G17300	turquoise
AT1G17430	turquoise
AT1G17590	turquoise
AT1G17620	turquoise
AT1G18250	turquoise
AT1G18300	turquoise
AT1G18570	turquoise
AT1G18580	turquoise
AT1G18800	turquoise
AT1G18980	turquoise
AT1G19050	turquoise
AT1G19180	turquoise
AT1G19380	turquoise
AT1G19710	turquoise
AT1G19720	turquoise
AT1G20070	turquoise
AT1G20470	turquoise
AT1G20823	turquoise
AT1G20900	turquoise
AT1G21010	turquoise
AT1G21090	turquoise
AT1G21460	turquoise
AT1G21590	turquoise
AT1G21670	turquoise
AT1G21920	turquoise
AT1G22690	turquoise
AT1G22885	turquoise
AT1G23030	turquoise
AT1G23205	turquoise
AT1G23410	turquoise
AT1G23710	turquoise
AT1G23980	turquoise
AT1G24145	turquoise
AT1G24147	turquoise
AT1G24430	turquoise
AT1G24450	turquoise
AT1G24577	turquoise
AT1G24580	turquoise
AT1G25275	turquoise
AT1G25400	turquoise
AT1G25450	turquoise
AT1G25470	turquoise
AT1G25550	turquoise
AT1G25560	turquoise
AT1G26450	turquoise
AT1G26600	turquoise
AT1G26770	turquoise
AT1G26920	turquoise
AT1G27050	turquoise
AT1G27360	turquoise
AT1G27370	turquoise
AT1G27730	turquoise
AT1G27930	turquoise
AT1G28190	turquoise
AT1G28290	turquoise
AT1G28340	turquoise
AT1G28370	turquoise
AT1G28400	turquoise
AT1G28600	turquoise
AT1G29160	turquoise
AT1G29290	turquoise
AT1G29420	turquoise
AT1G29710	turquoise
AT1G29950	turquoise
AT1G29965	turquoise
AT1G30210	turquoise
AT1G30330	turquoise
AT1G30370	turquoise
AT1G30600	turquoise
AT1G31130	turquoise
AT1G31175	turquoise
AT1G31470	turquoise
AT1G31770	turquoise
AT1G31814	turquoise
AT1G32170	turquoise
AT1G32690	turquoise
AT1G32860	turquoise
AT1G32920	turquoise
AT1G32928	turquoise
AT1G33600	turquoise
AT1G33610	turquoise
AT1G33790	turquoise
AT1G33811	turquoise
AT1G34040	turquoise
AT1G34640	turquoise
AT1G34670	turquoise
AT1G35140	turquoise
AT1G35230	turquoise
AT1G35260	turquoise
AT1G36380	turquoise
AT1G44446	turquoise
AT1G44750	turquoise
AT1G44800	turquoise
AT1G44970	turquoise
AT1G45130	turquoise
AT1G47230	turquoise
AT1G47240	turquoise
AT1G47578	turquoise
AT1G48100	turquoise
AT1G48110	turquoise
AT1G48750	turquoise
AT1G49200	turquoise
AT1G49210	turquoise
AT1G49230	turquoise
AT1G49470	turquoise
AT1G49740	turquoise
AT1G50440	turquoise
AT1G51965	turquoise
AT1G52080	turquoise
AT1G52155	turquoise
AT1G52245	turquoise
AT1G52890	turquoise
AT1G53035	turquoise
AT1G53070	turquoise
AT1G53230	turquoise
AT1G53300	turquoise
AT1G54000	turquoise
AT1G54010	turquoise
AT1G54120	turquoise
AT1G54160	turquoise
AT1G54260	turquoise
AT1G54540	turquoise
AT1G55010	turquoise
AT1G55152	turquoise
AT1G55190	turquoise
AT1G55210	turquoise
AT1G55240	turquoise
AT1G55260	turquoise
AT1G55630	turquoise
AT1G55730	turquoise
AT1G55760	turquoise
AT1G55910	turquoise
AT1G56010	turquoise
AT1G56020	turquoise
AT1G56340	turquoise
AT1G56550	turquoise
AT1G56680	turquoise
AT1G57610	turquoise
AT1G57990	turquoise
AT1G58160	turquoise
AT1G58235	turquoise
AT1G58270	turquoise
AT1G58340	turquoise
AT1G58360	turquoise
AT1G59510	turquoise
AT1G59590	turquoise
AT1G59970	turquoise
AT1G60390	turquoise
AT1G60590	turquoise
AT1G61670	turquoise
AT1G61730	turquoise
AT1G61890	turquoise
AT1G61990	turquoise
AT1G62300	turquoise
AT1G62400	turquoise
AT1G62422	turquoise
AT1G62500	turquoise
AT1G62510	turquoise
AT1G62590	turquoise
AT1G62610	turquoise
AT1G62670	turquoise
AT1G62770	turquoise
AT1G62790	turquoise
AT1G62914	turquoise
AT1G62930	turquoise
AT1G63080	turquoise
AT1G63130	turquoise
AT1G63230	turquoise
AT1G63245	turquoise
AT1G63400	turquoise
AT1G63670	turquoise
AT1G63720	turquoise
AT1G64170	turquoise
AT1G64220	turquoise
AT1G64390	turquoise
AT1G64450	turquoise
AT1G64460	turquoise
AT1G65380	turquoise
AT1G65486	turquoise
AT1G65510	turquoise
AT1G65840	turquoise
AT1G65870	turquoise
AT1G66100	turquoise
AT1G66140	turquoise
AT1G66160	turquoise
AT1G66250	turquoise
AT1G66270	turquoise
AT1G66280	turquoise
AT1G66760	turquoise
AT1G66840	turquoise
AT1G67470	turquoise
AT1G67480	turquoise
AT1G67720	turquoise
AT1G67750	turquoise
AT1G67830	turquoise
AT1G67880	turquoise
AT1G68360	turquoise
AT1G68440	turquoise
AT1G68550	turquoise
AT1G68570	turquoise
AT1G68710	turquoise
AT1G68760	turquoise
AT1G68790	turquoise
AT1G68795	turquoise
AT1G68850	turquoise
AT1G69170	turquoise
AT1G69270	turquoise
AT1G69530	turquoise
AT1G69550	turquoise
AT1G69610	turquoise
AT1G69760	turquoise
AT1G69770	turquoise
AT1G69780	turquoise
AT1G69870	turquoise
AT1G70200	turquoise
AT1G70270	turquoise
AT1G70360	turquoise
AT1G70370	turquoise
AT1G70420	turquoise
AT1G70470	turquoise
AT1G70550	turquoise
AT1G70690	turquoise
AT1G70860	turquoise
AT1G70990	turquoise
AT1G71070	turquoise
AT1G71850	turquoise
AT1G71880	turquoise
AT1G72010	turquoise
AT1G72050	turquoise
AT1G72230	turquoise
AT1G72240	turquoise
AT1G72310	turquoise
AT1G72600	turquoise
AT1G72610	turquoise
AT1G72770	turquoise
AT1G72830	turquoise
AT1G72910	turquoise
AT1G72920	turquoise
AT1G72940	turquoise
AT1G72970	turquoise
AT1G73330	turquoise
AT1G73500	turquoise
AT1G73540	turquoise
AT1G73590	turquoise
AT1G73620	turquoise
AT1G73965	turquoise
AT1G73970	turquoise
AT1G74055	turquoise
AT1G74210	turquoise
AT1G74380	turquoise
AT1G74385	turquoise
AT1G74460	turquoise
AT1G74680	turquoise
AT1G74930	turquoise
AT1G75140	turquoise
AT1G75580	turquoise
AT1G75820	turquoise
AT1G76120	turquoise
AT1G76190	turquoise
AT1G76270	turquoise
AT1G76410	turquoise
AT1G76600	turquoise
AT1G76650	turquoise
AT1G76952	turquoise
AT1G76955	turquoise
AT1G77380	turquoise
AT1G77510	turquoise
AT1G77610	turquoise
AT1G77660	turquoise
AT1G77680	turquoise
AT1G78000	turquoise
AT1G78230	turquoise
AT1G78240	turquoise
AT1G78820	turquoise
AT1G78830	turquoise
AT1G79030	turquoise
AT1G79110	turquoise
AT1G79360	turquoise
AT1G79410	turquoise
AT1G79630	turquoise
AT1G79710	turquoise
AT1G79770	turquoise
AT1G80080	turquoise
AT1G80510	turquoise
AT1G80630	turquoise
AT1G80840	turquoise
AT1G80870	turquoise
AT2G01290	turquoise
AT2G01300	turquoise
AT2G01505	turquoise
AT2G01670	turquoise
AT2G01820	turquoise
AT2G01830	turquoise
AT2G01850	turquoise
AT2G01950	turquoise
AT2G01970	turquoise
AT2G02100	turquoise
AT2G02120	turquoise
AT2G02130	turquoise
AT2G02480	turquoise
AT2G02850	turquoise
AT2G03090	turquoise
AT2G03200	turquoise
AT2G03590	turquoise
AT2G04350	turquoise
AT2G04570	turquoise
AT2G04690	turquoise
AT2G04780	turquoise
AT2G10931	turquoise
AT2G13820	turquoise
AT2G14460	turquoise
AT2G15080	turquoise
AT2G15090	turquoise
AT2G15390	turquoise
AT2G16005	turquoise
AT2G16500	turquoise
AT2G16580	turquoise
AT2G16595	turquoise
AT2G16630	turquoise
AT2G16850	turquoise
AT2G17450	turquoise
AT2G17525	turquoise
AT2G17760	turquoise
AT2G18010	turquoise
AT2G18120	turquoise
AT2G18150	turquoise
AT2G18160	turquoise
AT2G18210	turquoise
AT2G18240	turquoise
AT2G18370	turquoise
AT2G18560	turquoise
AT2G19640	turquoise
AT2G19870	turquoise
AT2G19970	turquoise
AT2G20515	turquoise
AT2G20562	turquoise
AT2G20835	turquoise
AT2G21080	turquoise
AT2G21100	turquoise
AT2G21210	turquoise
AT2G21520	turquoise
AT2G21600	turquoise
AT2G22200	turquoise
AT2G22420	turquoise
AT2G22470	turquoise
AT2G22500	turquoise
AT2G22770	turquoise
AT2G22795	turquoise
AT2G22840	turquoise
AT2G22860	turquoise
AT2G22880	turquoise
AT2G22920	turquoise
AT2G23000	turquoise
AT2G23050	turquoise
AT2G23150	turquoise
AT2G23200	turquoise
AT2G23755	turquoise
AT2G23810	turquoise
AT2G24220	turquoise
AT2G24230	turquoise
AT2G24762	turquoise
AT2G25250	turquoise
AT2G25490	turquoise
AT2G25780	turquoise
AT2G25790	turquoise
AT2G26040	turquoise
AT2G26530	turquoise
AT2G26600	turquoise
AT2G26710	turquoise
AT2G26730	turquoise
AT2G26975	turquoise
AT2G27060	turquoise
AT2G27230	turquoise
AT2G27420	turquoise
AT2G28190	turquoise
AT2G28200	turquoise
AT2G28260	turquoise
AT2G28330	turquoise
AT2G28400	turquoise
AT2G28470	turquoise
AT2G28510	turquoise
AT2G28550	turquoise
AT2G28670	turquoise
AT2G28790	turquoise
AT2G28810	turquoise
AT2G28870	turquoise
AT2G29090	turquoise
AT2G29125	turquoise
AT2G29900	turquoise
AT2G29910	turquoise
AT2G30020	turquoise
AT2G30040	turquoise
AT2G30210	turquoise
AT2G30500	turquoise
AT2G30620	turquoise
AT2G30700	turquoise
AT2G30780	turquoise
AT2G30890	turquoise
AT2G31070	turquoise
AT2G31083	turquoise
AT2G31085	turquoise
AT2G31290	turquoise
AT2G31360	turquoise
AT2G31400	turquoise
AT2G31940	turquoise
AT2G31945	turquoise
AT2G32100	turquoise
AT2G32220	turquoise
AT2G32270	turquoise
AT2G32300	turquoise
AT2G32380	turquoise
AT2G32430	turquoise
AT2G32765	turquoise
AT2G32860	turquoise
AT2G32920	turquoise
AT2G33170	turquoise
AT2G33435	turquoise
AT2G33770	turquoise
AT2G33860	turquoise
AT2G34000	turquoise
AT2G34020	turquoise
AT2G34810	turquoise
AT2G35170	turquoise
AT2G35290	turquoise
AT2G35345	turquoise
AT2G35380	turquoise
AT2G35770	turquoise
AT2G35910	turquoise
AT2G35930	turquoise
AT2G35960	turquoise
AT2G36380	turquoise
AT2G37100	turquoise
AT2G37430	turquoise
AT2G37630	turquoise
AT2G37710	turquoise
AT2G37870	turquoise
AT2G38300	turquoise
AT2G38380	turquoise
AT2G38390	turquoise
AT2G38470	turquoise
AT2G38790	turquoise
AT2G39040	turquoise
AT2G39120	turquoise
AT2G39220	turquoise
AT2G39250	turquoise
AT2G39430	turquoise
AT2G39450	turquoise
AT2G39518	turquoise
AT2G39560	turquoise
AT2G39710	turquoise
AT2G40113	turquoise
AT2G40140	turquoise
AT2G40200	turquoise
AT2G40230	turquoise
AT2G40260	turquoise
AT2G40330	turquoise
AT2G40460	turquoise
AT2G40530	turquoise
AT2G40900	turquoise
AT2G41310	turquoise
AT2G41640	turquoise
AT2G41770	turquoise
AT2G41900	turquoise
AT2G42190	turquoise
AT2G42200	turquoise
AT2G42280	turquoise
AT2G42850	turquoise
AT2G42870	turquoise
AT2G43290	turquoise
AT2G43535	turquoise
AT2G43590	turquoise
AT2G44290	turquoise
AT2G44300	turquoise
AT2G44450	turquoise
AT2G44670	turquoise
AT2G44790	turquoise
AT2G44940	turquoise
AT2G45160	turquoise
AT2G45210	turquoise
AT2G45220	turquoise
AT2G45310	turquoise
AT2G45430	turquoise
AT2G45470	turquoise
AT2G46060	turquoise
AT2G46310	turquoise
AT2G46450	turquoise
AT2G46620	turquoise
AT2G46690	turquoise
AT2G46720	turquoise
AT2G46870	turquoise
AT2G47160	turquoise
AT2G47200	turquoise
AT2G47360	turquoise
AT2G47470	turquoise
AT2G47490	turquoise
AT2G47550	turquoise
AT2G47560	turquoise
AT2G47880	turquoise
AT2G48130	turquoise
AT3G01040	turquoise
AT3G01350	turquoise
AT3G02250	turquoise
AT3G02640	turquoise
AT3G02885	turquoise
AT3G03690	turquoise
AT3G04010	turquoise
AT3G04070	turquoise
AT3G04110	turquoise
AT3G04290	turquoise
AT3G04640	turquoise
AT3G04720	turquoise
AT3G05200	turquoise
AT3G05370	turquoise
AT3G05400	turquoise
AT3G05690	turquoise
AT3G05727	turquoise
AT3G05920	turquoise
AT3G05936	turquoise
AT3G06035	turquoise
AT3G06390	turquoise
AT3G06455	turquoise
AT3G06750	turquoise
AT3G06778	turquoise
AT3G06890	turquoise
AT3G07080	turquoise
AT3G07320	turquoise
AT3G07550	turquoise
AT3G07810	turquoise
AT3G08770	turquoise
AT3G09032	turquoise
AT3G09160	turquoise
AT3G09162	turquoise
AT3G09260	turquoise
AT3G10185	turquoise
AT3G10190	turquoise
AT3G10910	turquoise
AT3G10930	turquoise
AT3G10960	turquoise
AT3G11320	turquoise
AT3G11420	turquoise
AT3G11430	turquoise
AT3G11591	turquoise
AT3G11650	turquoise
AT3G11810	turquoise
AT3G11900	turquoise
AT3G12090	turquoise
AT3G12750	turquoise
AT3G12830	turquoise
AT3G12970	turquoise
AT3G12977	turquoise
AT3G13080	turquoise
AT3G13175	turquoise
AT3G13190	turquoise
AT3G13275	turquoise
AT3G13404	turquoise
AT3G13435	turquoise
AT3G13560	turquoise
AT3G14020	turquoise
AT3G14210	turquoise
AT3G14362	turquoise
AT3G14770	turquoise
AT3G15030	turquoise
AT3G15210	turquoise
AT3G15350	turquoise
AT3G15354	turquoise
AT3G15356	turquoise
AT3G15630	turquoise
AT3G15640	turquoise
AT3G15950	turquoise
AT3G16660	turquoise
AT3G16720	turquoise
AT3G17120	turquoise
AT3G17160	turquoise
AT3G17170	turquoise
AT3G17580	turquoise
AT3G17609	turquoise
AT3G18280	turquoise
AT3G18320	turquoise
AT3G18620	turquoise
AT3G18773	turquoise
AT3G18950	turquoise
AT3G18980	turquoise
AT3G19030	turquoise
AT3G19390	turquoise
AT3G19580	turquoise
AT3G20015	turquoise
AT3G20340	turquoise
AT3G20570	turquoise
AT3G20600	turquoise
AT3G20670	turquoise
AT3G20898	turquoise
AT3G20910	turquoise
AT3G21150	turquoise
AT3G21520	turquoise
AT3G21560	turquoise
AT3G21670	turquoise
AT3G21690	turquoise
AT3G22060	turquoise
AT3G22070	turquoise
AT3G22150	turquoise
AT3G22160	turquoise
AT3G22470	turquoise
AT3G22530	turquoise
AT3G22540	turquoise
AT3G22600	turquoise
AT3G22620	turquoise
AT3G22800	turquoise
AT3G22970	turquoise
AT3G23160	turquoise
AT3G23175	turquoise
AT3G23430	turquoise
AT3G23890	turquoise
AT3G24020	turquoise
AT3G24040	turquoise
AT3G24080	turquoise
AT3G24140	turquoise
AT3G24150	turquoise
AT3G24240	turquoise
AT3G24460	turquoise
AT3G24520	turquoise
AT3G24670	turquoise
AT3G25250	turquoise
AT3G25290	turquoise
AT3G25560	turquoise
AT3G25600	turquoise
AT3G25610	turquoise
AT3G25700	turquoise
AT3G25717	turquoise
AT3G25730	turquoise
AT3G25790	turquoise
AT3G26000	turquoise
AT3G26030	turquoise
AT3G26460	turquoise
AT3G26539	turquoise
AT3G26742	turquoise
AT3G26750	turquoise
AT3G26810	turquoise
AT3G26850	turquoise
AT3G27200	turquoise
AT3G27270	turquoise
AT3G27360	turquoise
AT3G27400	turquoise
AT3G27540	turquoise
AT3G28040	turquoise
AT3G28220	turquoise
AT3G28340	turquoise
AT3G28450	turquoise
AT3G28740	turquoise
AT3G29000	turquoise
AT3G32980	turquoise
AT3G42725	turquoise
AT3G43430	turquoise
AT3G43850	turquoise
AT3G44150	turquoise
AT3G44260	turquoise
AT3G44430	turquoise
AT3G44450	turquoise
AT3G44740	turquoise
AT3G44990	turquoise
AT3G45210	turquoise
AT3G45400	turquoise
AT3G45680	turquoise
AT3G45700	turquoise
AT3G46130	turquoise
AT3G46320	turquoise
AT3G46610	turquoise
AT3G46620	turquoise
AT3G46700	turquoise
AT3G46845	turquoise
AT3G46900	turquoise
AT3G47540	turquoise
AT3G47820	turquoise
AT3G47890	turquoise
AT3G47960	turquoise
AT3G48180	turquoise
AT3G48310	turquoise
AT3G48320	turquoise
AT3G48360	turquoise
AT3G48390	turquoise
AT3G48460	turquoise
AT3G48610	turquoise
AT3G48810	turquoise
AT3G49120	turquoise
AT3G49240	turquoise
AT3G49330	turquoise
AT3G49940	turquoise
AT3G50400	turquoise
AT3G51400	turquoise
AT3G52450	turquoise
AT3G52470	turquoise
AT3G52490	turquoise
AT3G52520	turquoise
AT3G52630	turquoise
AT3G52800	turquoise
AT3G52950	turquoise
AT3G53235	turquoise
AT3G53380	turquoise
AT3G53400	turquoise
AT3G53480	turquoise
AT3G53670	turquoise
AT3G53730	turquoise
AT3G53980	turquoise
AT3G54200	turquoise
AT3G54220	turquoise
AT3G54400	turquoise
AT3G54830	turquoise
AT3G54990	turquoise
AT3G55050	turquoise
AT3G55110	turquoise
AT3G55230	turquoise
AT3G55880	turquoise
AT3G55980	turquoise
AT3G56880	turquoise
AT3G57010	turquoise
AT3G57150	turquoise
AT3G57220	turquoise
AT3G57230	turquoise
AT3G57520	turquoise
AT3G58110	turquoise
AT3G58550	turquoise
AT3G58660	turquoise
AT3G59080	turquoise
AT3G59250	turquoise
AT3G59670	turquoise
AT3G59900	turquoise
AT3G60050	turquoise
AT3G60550	turquoise
AT3G60630	turquoise
AT3G60680	turquoise
AT3G60690	turquoise
AT3G61190	turquoise
AT3G61460	turquoise
AT3G61490	turquoise
AT3G61820	turquoise
AT3G61898	turquoise
AT3G61990	turquoise
AT3G62270	turquoise
AT3G62499	turquoise
AT3G62600	turquoise
AT3G62690	turquoise
AT3G62720	turquoise
AT3G62740	turquoise
AT3G62820	turquoise
AT3G62930	turquoise
AT3G62950	turquoise
AT3G62960	turquoise
AT3G63210	turquoise
AT4G00150	turquoise
AT4G00440	turquoise
AT4G01140	turquoise
AT4G01570	turquoise
AT4G01740	turquoise
AT4G02050	turquoise
AT4G02290	turquoise
AT4G02330	turquoise
AT4G03270	turquoise
AT4G03600	turquoise
AT4G03635	turquoise
AT4G04200	turquoise
AT4G04570	turquoise
AT4G04970	turquoise
AT4G05095	turquoise
AT4G05200	turquoise
AT4G06744	turquoise
AT4G07825	turquoise
AT4G08150	turquoise
AT4G08770	turquoise
AT4G08780	turquoise
AT4G08850	turquoise
AT4G08950	turquoise
AT4G09030	turquoise
AT4G09490	turquoise
AT4G09580	turquoise
AT4G09630	turquoise
AT4G10600	turquoise
AT4G11190	turquoise
AT4G11210	turquoise
AT4G11290	turquoise
AT4G11320	turquoise
AT4G11521	turquoise
AT4G12110	turquoise
AT4G12250	turquoise
AT4G12310	turquoise
AT4G12320	turquoise
AT4G12330	turquoise
AT4G12390	turquoise
AT4G12510	turquoise
AT4G12520	turquoise
AT4G12545	turquoise
AT4G12870	turquoise
AT4G12980	turquoise
AT4G13290	turquoise
AT4G13575	turquoise
AT4G13580	turquoise
AT4G13810	turquoise
AT4G13950	turquoise
AT4G14620	turquoise
AT4G14990	turquoise
AT4G15393	turquoise
AT4G15430	turquoise
AT4G16140	turquoise
AT4G16260	turquoise
AT4G16563	turquoise
AT4G16750	turquoise
AT4G16790	turquoise
AT4G16890	turquoise
AT4G17080	turquoise
AT4G17280	turquoise
AT4G17340	turquoise
AT4G17490	turquoise
AT4G17970	turquoise
AT4G18197	turquoise
AT4G18210	turquoise
AT4G18220	turquoise
AT4G18270	turquoise
AT4G18290	turquoise
AT4G18340	turquoise
AT4G18380	turquoise
AT4G18390	turquoise
AT4G18510	turquoise
AT4G18820	turquoise
AT4G19120	turquoise
AT4G19140	turquoise
AT4G19160	turquoise
AT4G19440	turquoise
AT4G19645	turquoise
AT4G19700	turquoise
AT4G19810	turquoise
AT4G20270	turquoise
AT4G20460	turquoise
AT4G20840	turquoise
AT4G20860	turquoise
AT4G21410	turquoise
AT4G22010	turquoise
AT4G22230	turquoise
AT4G22460	turquoise
AT4G22485	turquoise
AT4G22505	turquoise
AT4G22513	turquoise
AT4G22517	turquoise
AT4G22520	turquoise
AT4G22590	turquoise
AT4G23170	turquoise
AT4G23190	turquoise
AT4G23410	turquoise
AT4G23490	turquoise
AT4G23690	turquoise
AT4G23700	turquoise
AT4G23750	turquoise
AT4G23870	turquoise
AT4G23930	turquoise
AT4G24015	turquoise
AT4G24310	turquoise
AT4G24340	turquoise
AT4G24570	turquoise
AT4G24960	turquoise
AT4G25240	turquoise
AT4G25260	turquoise
AT4G25760	turquoise
AT4G25780	turquoise
AT4G25835	turquoise
AT4G26150	turquoise
AT4G26288	turquoise
AT4G26455	turquoise
AT4G27595	turquoise
AT4G27710	turquoise
AT4G27820	turquoise
AT4G27840	turquoise
AT4G27950	turquoise
AT4G28085	turquoise
AT4G28310	turquoise
AT4G28720	turquoise
AT4G28780	turquoise
AT4G28890	turquoise
AT4G28940	turquoise
AT4G29030	turquoise
AT4G29140	turquoise
AT4G29270	turquoise
AT4G29700	turquoise
AT4G29720	turquoise
AT4G29780	turquoise
AT4G30000	turquoise
AT4G30080	turquoise
AT4G30140	turquoise
AT4G30170	turquoise
AT4G30290	turquoise
AT4G30370	turquoise
AT4G30650	turquoise
AT4G30960	turquoise
AT4G31330	turquoise
AT4G31500	turquoise
AT4G31550	turquoise
AT4G31730	turquoise
AT4G31840	turquoise
AT4G31850	turquoise
AT4G32020	turquoise
AT4G32460	turquoise
AT4G32980	turquoise
AT4G33160	turquoise
AT4G33420	turquoise
AT4G33550	turquoise
AT4G33740	turquoise
AT4G34131	turquoise
AT4G34220	turquoise
AT4G34250	turquoise
AT4G34340	turquoise
AT4G34560	turquoise
AT4G34590	turquoise
AT4G34750	turquoise
AT4G34760	turquoise
AT4G34810	turquoise
AT4G35070	turquoise
AT4G35480	turquoise
AT4G35540	turquoise
AT4G35870	turquoise
AT4G36180	turquoise
AT4G36500	turquoise
AT4G37100	turquoise
AT4G37410	turquoise
AT4G37540	turquoise
AT4G37610	turquoise
AT4G37630	turquoise
AT4G37740	turquoise
AT4G38200	turquoise
AT4G38320	turquoise
AT4G38660	turquoise
AT4G38840	turquoise
AT4G38860	turquoise
AT4G39190	turquoise
AT4G39390	turquoise
AT4G39560	turquoise
AT4G39780	turquoise
AT4G39840	turquoise
AT4G39950	turquoise
AT5G01040	turquoise
AT5G01710	turquoise
AT5G01810	turquoise
AT5G01870	turquoise
AT5G02050	turquoise
AT5G02260	turquoise
AT5G02270	turquoise
AT5G02410	turquoise
AT5G02480	turquoise
AT5G02550	turquoise
AT5G02630	turquoise
AT5G02670	turquoise
AT5G02830	turquoise
AT5G03160	turquoise
AT5G03190	turquoise
AT5G03610	turquoise
AT5G03700	turquoise
AT5G04820	turquoise
AT5G04990	turquoise
AT5G05140	turquoise
AT5G05160	turquoise
AT5G05380	turquoise
AT5G05960	turquoise
AT5G06090	turquoise
AT5G06100	turquoise
AT5G06200	turquoise
AT5G06320	turquoise
AT5G06510	turquoise
AT5G06790	turquoise
AT5G06860	turquoise
AT5G07030	turquoise
AT5G07070	turquoise
AT5G07475	turquoise
AT5G07620	turquoise
AT5G07840	turquoise
AT5G08030	turquoise
AT5G08240	turquoise
AT5G08350	turquoise
AT5G08760	turquoise
AT5G09460	turquoise
AT5G09520	turquoise
AT5G09530	turquoise
AT5G09980	turquoise
AT5G10130	turquoise
AT5G10180	turquoise
AT5G10210	turquoise
AT5G10310	turquoise
AT5G10400	turquoise
AT5G10580	turquoise
AT5G10750	turquoise
AT5G10790	turquoise
AT5G10820	turquoise
AT5G10930	turquoise
AT5G10970	turquoise
AT5G10990	turquoise
AT5G11070	turquoise
AT5G11230	turquoise
AT5G12840	turquoise
AT5G13180	turquoise
AT5G13290	turquoise
AT5G13900	turquoise
AT5G14070	turquoise
AT5G14130	turquoise
AT5G14285	turquoise
AT5G14730	turquoise
AT5G14880	turquoise
AT5G15010	turquoise
AT5G15240	turquoise
AT5G15470	turquoise
AT5G15830	turquoise
AT5G15950	turquoise
AT5G16023	turquoise
AT5G16640	turquoise
AT5G17350	turquoise
AT5G17360	turquoise
AT5G17780	turquoise
AT5G17860	turquoise
AT5G18020	turquoise
AT5G18030	turquoise
AT5G18480	turquoise
AT5G18690	turquoise
AT5G18860	turquoise
AT5G18930	turquoise
AT5G18950	turquoise
AT5G19120	turquoise
AT5G19190	turquoise
AT5G19230	turquoise
AT5G19240	turquoise
AT5G19400	turquoise
AT5G19520	turquoise
AT5G19970	turquoise
AT5G20230	turquoise
AT5G20630	turquoise
AT5G20650	turquoise
AT5G20670	turquoise
AT5G20885	turquoise
AT5G21940	turquoise
AT5G22070	turquoise
AT5G22250	turquoise
AT5G22740	turquoise
AT5G22930	turquoise
AT5G23370	turquoise
AT5G23460	turquoise
AT5G23680	turquoise
AT5G23830	turquoise
AT5G23920	turquoise
AT5G24010	turquoise
AT5G24150	turquoise
AT5G24360	turquoise
AT5G24780	turquoise
AT5G25090	turquoise
AT5G25160	turquoise
AT5G25510	turquoise
AT5G25830	turquoise
AT5G26240	turquoise
AT5G26290	turquoise
AT5G26340	turquoise
AT5G26622	turquoise
AT5G26731	turquoise
AT5G27330	turquoise
AT5G28300	turquoise
AT5G28640	turquoise
AT5G28919	turquoise
AT5G35110	turquoise
AT5G35160	turquoise
AT5G35490	turquoise
AT5G36180	turquoise
AT5G36907	turquoise
AT5G37020	turquoise
AT5G37770	turquoise
AT5G38210	turquoise
AT5G38460	turquoise
AT5G38610	turquoise
AT5G38790	turquoise
AT5G38850	turquoise
AT5G38930	turquoise
AT5G38940	turquoise
AT5G39160	turquoise
AT5G39190	turquoise
AT5G39610	turquoise
AT5G39670	turquoise
AT5G39990	turquoise
AT5G40830	turquoise
AT5G40880	turquoise
AT5G40910	turquoise
AT5G41020	turquoise
AT5G41050	turquoise
AT5G41170	turquoise
AT5G41330	turquoise
AT5G41740	turquoise
AT5G42180	turquoise
AT5G42200	turquoise
AT5G42500	turquoise
AT5G42860	turquoise
AT5G43020	turquoise
AT5G43180	turquoise
AT5G43270	turquoise
AT5G43420	turquoise
AT5G43740	turquoise
AT5G44240	turquoise
AT5G44350	turquoise
AT5G44380	turquoise
AT5G44390	turquoise
AT5G44400	turquoise
AT5G44410	turquoise
AT5G44790	turquoise
AT5G44930	turquoise
AT5G45100	turquoise
AT5G45280	turquoise
AT5G45340	turquoise
AT5G45430	turquoise
AT5G45510	turquoise
AT5G45790	turquoise
AT5G45950	turquoise
AT5G46080	turquoise
AT5G46240	turquoise
AT5G46295	turquoise
AT5G46330	turquoise
AT5G46530	turquoise
AT5G46700	turquoise
AT5G46871	turquoise
AT5G47230	turquoise
AT5G47360	turquoise
AT5G47500	turquoise
AT5G47640	turquoise
AT5G47790	turquoise
AT5G47990	turquoise
AT5G48070	turquoise
AT5G48110	turquoise
AT5G48170	turquoise
AT5G48485	turquoise
AT5G48490	turquoise
AT5G49280	turquoise
AT5G49525	turquoise
AT5G49610	turquoise
AT5G49660	turquoise
AT5G49730	turquoise
AT5G49740	turquoise
AT5G49980	turquoise
AT5G50010	turquoise
AT5G50160	turquoise
AT5G50420	turquoise
AT5G50450	turquoise
AT5G50900	turquoise
AT5G51350	turquoise
AT5G51390	turquoise
AT5G51710	turquoise
AT5G52420	turquoise
AT5G52540	turquoise
AT5G52750	turquoise
AT5G52870	turquoise
AT5G53190	turquoise
AT5G53290	turquoise
AT5G53570	turquoise
AT5G53590	turquoise
AT5G53890	turquoise
AT5G54130	turquoise
AT5G54145	turquoise
AT5G54300	turquoise
AT5G54470	turquoise
AT5G54490	turquoise
AT5G54840	turquoise
AT5G55180	turquoise
AT5G55600	turquoise
AT5G56170	turquoise
AT5G56320	turquoise
AT5G56550	turquoise
AT5G57090	turquoise
AT5G57180	turquoise
AT5G57350	turquoise
AT5G57480	turquoise
AT5G57540	turquoise
AT5G57685	turquoise
AT5G58380	turquoise
AT5G58580	turquoise
AT5G59090	turquoise
AT5G59500	turquoise
AT5G59510	turquoise
AT5G59780	turquoise
AT5G59970	turquoise
AT5G60030	turquoise
AT5G60050	turquoise
AT5G60120	turquoise
AT5G60450	turquoise
AT5G60550	turquoise
AT5G60570	turquoise
AT5G60630	turquoise
AT5G60650	turquoise
AT5G60820	turquoise
AT5G60890	turquoise
AT5G60950	turquoise
AT5G60970	turquoise
AT5G61340	turquoise
AT5G61420	turquoise
AT5G61440	turquoise
AT5G61480	turquoise
AT5G61810	turquoise
AT5G62150	turquoise
AT5G62210	turquoise
AT5G62220	turquoise
AT5G62340	turquoise
AT5G62350	turquoise
AT5G62360	turquoise
AT5G62630	turquoise
AT5G62680	turquoise
AT5G62900	turquoise
AT5G62920	turquoise
AT5G62940	turquoise
AT5G63020	turquoise
AT5G63130	turquoise
AT5G63140	turquoise
AT5G63410	turquoise
AT5G63660	turquoise
AT5G63770	turquoise
AT5G63850	turquoise
AT5G64020	turquoise
AT5G64080	turquoise
AT5G64110	turquoise
AT5G64260	turquoise
AT5G64310	turquoise
AT5G64320	turquoise
AT5G64340	turquoise
AT5G64620	turquoise
AT5G64660	turquoise
AT5G65140	turquoise
AT5G65210	turquoise
AT5G65300	turquoise
AT5G65310	turquoise
AT5G65560	turquoise
AT5G65609	turquoise
AT5G65660	turquoise
AT5G65687	turquoise
AT5G65790	turquoise
AT5G65820	turquoise
AT5G65830	turquoise
AT5G65930	turquoise
AT5G66390	turquoise
AT5G66440	turquoise
AT5G66650	turquoise
AT5G66920	turquoise
AT5G66985	turquoise
AT5G67080	turquoise
AT5G67190	turquoise
AT5G67390	turquoise
