# Supplementary material for: Heterologous VvDREB2c Expression Improves Heat Tolerance in Arabidopsis by Inducing Photoprotective Responses
Source: Int J Mol Sci. 2023 Mar 22;24(6):5989. doi: 10.3390/ijms24065989 (PMC10053783; doi:10.3390/ijms24065989)
Supplement: Supplementary file 1 [file ijms-24-05989-s001.zip › Table S8.xlsx]

## Sheet: Common connecting genes
Gene ID	Gene_symbol	Description	Product
AT5G25450	F18G18.190		Cytochrome bd ubiquinol oxidase, 14kDa subunit
AT1G53540	F22G10.20		HSP20-like chaperones superfamily protein
AT2G20560	T13C7.15		DNAJ heat shock family protein
AT5G52640	HSP90.1	Encodes a cytosolic heat shock protein AtHSP90.1. AtHSP90.1 interacts with disease resistance signaling components SGT1b and RAR1 and is required for RPS2-mediated resistance.	heat shock-like protein
AT3G09440	AT3G09440		Heat shock protein 70 (Hsp 70) family protein
AT5G54165	AT5G54165		Avr9/Cf-9 rapidly elicited protein
AT1G67360	F1N21.18		Rubber elongation factor protein (REF)
AT1G66080	F15E12.12		hikeshi-like protein
AT5G10695	AT5G10695		methionyl-tRNA synthetase
AT1G16030	Hsp70b		heat shock protein 70B
AT3G08970	ATERDJ3A	J domain protein localized in ER lumen. Can compensate for the growth defect in jem1 scj1 mutant yeast. Also shows similarity to HSP40 proteins and is induced by heat stress. At high temperatures, mutant alleles are not transmitted through the pollen due to defects in pollen tube growth.	DNAJ heat shock N-terminal domain-containing protein
AT3G14200	AT3G14200		Chaperone DnaJ-domain superfamily protein
AT3G12050	MEC18.18		Aha1 domain-containing protein
